# Supplementary material for: 2,4,6-Trifluoro­benzoic acid
Source: Acta Crystallogr Sect E Struct Rep Online. 2011 Jan 29;67(Pt 2):o539. doi: 10.1107/S160053681100345X (PMC3051684; doi:10.1107/S160053681100345X)
Supplement: Supplementary file 1 [file e-67-0o539-sup1.cif]

##############################################################################
###                                                                        ###
###        Electronic paper (Acta Crystallographica Section E)             ###
###                                                                        ###
##############################################################################
#                                                                            #
# This CIF contains the data in a paper accepted for publication in Acta     #
# Crystallographica Section E. It conforms to the requirements of Notes      #
# for Authors for Section E, and has been peer reviewed under the auspices   #
# of the IUCr Commission on Journals.                                        #
#                                                                            #
# Full details of the Crystallographic Information File format               #
# are given in the paper "The Crystallographic Information File (CIF):       #
# a New Standard Archive File for Crystallography" by S. R. Hall, F. H.      #
# Allen and I. D. Brown [Acta Cryst. (1991), A47, 655-685].                  #
#                                                                            #
# The current version of the core CIF dictionary is obtainable from          #
# ftp://ftp.iucr.org/pub/cif_core.dic. The current version number is 2.4.    #
#                                                                            #
# Software is freely available for graphical display of the structure(s) in  #
# this CIF.  For information consult the CIF home page http://www.iucr.org/  #
# cif/home.html                                                              #
#                                                                            #
# This file may be used for bona fide research purposes within the           #
# scientific community so long as proper attribution is given to the journal # 
# article from which it was obtained.                                        #
#                                                                            #
##############################################################################
                                             
data_I
_audit_creation_method     SHELXL-97
_chemical_name_systematic
;
2,4,6-Trifluorobenzoic acid
;
_chemical_name_common     ?
_chemical_formula_moiety     'C7 H3 F3 O2'
_chemical_formula_sum     'C7 H3 F3 O2'
_chemical_formula_iupac     'C7 H3 F3 O2'
_chemical_formula_weight     176.09
_chemical_melting_point     ?
_symmetry_cell_setting     monoclinic
_symmetry_space_group_name_H-M     'P 21/c'
_symmetry_space_group_name_Hall     '-P 2ybc'
loop_
    _symmetry_equiv_pos_as_xyz
    'x, y, z'
    '-x, y+1/2, -z+1/2'
    '-x, -y, -z'
    'x, -y-1/2, z-1/2'
_cell_length_a     7.2769(3)
_cell_length_b     13.7998(6)
_cell_length_c     7.3097(3)
_cell_angle_alpha     90.00
_cell_angle_beta     115.041(2)
_cell_angle_gamma     90.00
_cell_volume     665.04(5)
_cell_formula_units_Z     4
_cell_measurement_reflns_used     4021
_cell_measurement_theta_min     2.95
_cell_measurement_theta_max     28.26
_cell_measurement_temperature     200(2)
_exptl_crystal_description     'platelet'
_exptl_crystal_colour     'colourless'
_exptl_crystal_size_max     0.587
_exptl_crystal_size_mid     0.290
_exptl_crystal_size_min     0.182
_exptl_crystal_density_diffrn     1.759
_exptl_crystal_density_meas     ?
_exptl_crystal_density_method     'not measured'
_exptl_crystal_F_000     352
_exptl_absorpt_coefficient_mu     0.182
_exptl_absorpt_correction_type     none
_exptl_absorpt_process_details     ?
_exptl_absorpt_correction_T_min     ?
_exptl_absorpt_correction_T_max     ?
_exptl_special_details
;
;
_diffrn_ambient_temperature     200(2)
_diffrn_radiation_type     MoK\a
_diffrn_radiation_wavelength     0.71073
_diffrn_radiation_source     'fine-focus sealed tube'
_diffrn_radiation_monochromator     graphite
_diffrn_measurement_device_type     'Bruker APEXII CCD'
_diffrn_measurement_device     ?
_diffrn_measurement_method     '\f and \w'
_diffrn_reflns_number     6435
_diffrn_reflns_av_R_equivalents     0.0342
_diffrn_reflns_av_sigmaI/netI     0.0208
_diffrn_reflns_theta_min     2.95
_diffrn_reflns_theta_max     28.37
_diffrn_reflns_theta_full     28.37
_diffrn_measured_fraction_theta_max     0.984
_diffrn_measured_fraction_theta_full     0.984
_diffrn_reflns_limit_h_min     -9
_diffrn_reflns_limit_h_max     9
_diffrn_reflns_limit_k_min     -18
_diffrn_reflns_limit_k_max     18
_diffrn_reflns_limit_l_min     -5
_diffrn_reflns_limit_l_max     9
_refine_special_details
;
;
_reflns_number_total     1643
_reflns_number_gt     1394
_reflns_threshold_expression     I>2sigma(I)
_refine_ls_structure_factor_coef     Fsqd
_refine_ls_matrix_type     full
_refine_ls_R_factor_all     0.0459
_refine_ls_R_factor_gt     0.0381
_refine_ls_wR_factor_gt     0.1000
_refine_ls_wR_factor_ref     0.1063
_refine_ls_goodness_of_fit_ref     1.045
_refine_ls_restrained_S_all     1.045
_refine_ls_number_reflns     1643
_refine_ls_number_parameters     111
_refine_ls_number_restraints     0
_refine_ls_hydrogen_treatment     constr
_refine_ls_weighting_scheme     calc
_refine_ls_weighting_details
         'calc w=1/[\s^2^(Fo^2^)+(0.0562P)^2^+0.2027P] where P=(Fo^2^+2Fc^2^)/3'
_atom_sites_solution_hydrogens     geom
_atom_sites_solution_primary     direct
_atom_sites_solution_secondary     difmap
_refine_ls_shift/su_max     0.000
_refine_ls_shift/su_mean     0.000
_refine_diff_density_max     0.335
_refine_diff_density_min     -0.243
_refine_ls_extinction_method     none
_refine_ls_extinction_coef     ?
_refine_ls_abs_structure_Flack     ?
loop_
    _atom_type_symbol
    _atom_type_description
    _atom_type_scat_dispersion_real
    _atom_type_scat_dispersion_imag
    _atom_type_scat_source
    'C' 'C' 0.0033 0.0016
                         'International Tables Vol C Tables 4.2.6.8 and 6.1.1.4'
    'H' 'H' 0.0000 0.0000
                         'International Tables Vol C Tables 4.2.6.8 and 6.1.1.4'
    'F' 'F' 0.0171 0.0103
                         'International Tables Vol C Tables 4.2.6.8 and 6.1.1.4'
    'O' 'O' 0.0106 0.0060
                         'International Tables Vol C Tables 4.2.6.8 and 6.1.1.4'
_computing_data_collection     'APEX2 (Bruker, 2010)'
_computing_cell_refinement     'SAINT (Bruker, 2010)'
_computing_data_reduction     'SAINT (Bruker, 2010)'
_computing_structure_solution     'SHELXS97 (Sheldrick, 2008)'
_computing_structure_refinement     'SHELXL97 (Sheldrick, 2008)'
_computing_molecular_graphics
            'ORTEPIII (Farrugia, 1997) and Mercury (Macrae <i>et al.</i>, 2006)'
_computing_publication_material
                            'SHELXL97 (Sheldrick, 2008) and PLATON (Spek, 2009)'
loop_
    _atom_site_type_symbol
    _atom_site_label
    _atom_site_fract_x
    _atom_site_fract_y
    _atom_site_fract_z
    _atom_site_U_iso_or_equiv
    _atom_site_adp_type
    _atom_site_calc_flag
    _atom_site_refinement_flags
    _atom_site_occupancy
    _atom_site_disorder_assembly
    _atom_site_disorder_group
    F F1 1.07313(14) 0.09987(7) 0.62543(18) 0.0511(3) Uani d . 1 . .
    F F2 1.17560(15) 0.43353(7) 0.66407(16) 0.0529(3) Uani d . 1 . .
    F F3 0.53852(12) 0.31106(6) 0.54957(15) 0.0430(3) Uani d . 1 . .
    O O1 0.52914(16) 0.11612(8) 0.61602(17) 0.0400(3) Uani d . 1 . .
    H H1 0.4596 0.0652 0.5829 0.060 Uiso calc R 1 . .
    O O2 0.67873(17) 0.04775(7) 0.43736(17) 0.0409(3) Uani d . 1 . .
    C C1 0.65846(19) 0.11507(9) 0.5422(2) 0.0286(3) Uani d . 1 . .
    C C2 0.79605(19) 0.20020(9) 0.58194(19) 0.0278(3) Uani d . 1 . .
    C C3 0.9984(2) 0.18927(10) 0.6151(2) 0.0322(3) Uani d . 1 . .
    C C4 1.1295(2) 0.26580(11) 0.6441(2) 0.0364(3) Uani d . 1 . .
    H H4 1.2666 0.2560 0.6663 0.044 Uiso calc R 1 . .
    C C5 1.0518(2) 0.35709(10) 0.6392(2) 0.0353(3) Uani d . 1 . .
    C C6 0.8555(2) 0.37499(10) 0.6104(2) 0.0347(3) Uani d . 1 . .
    H H6 0.8072 0.4390 0.6095 0.043(5) Uiso calc R 1 . .
    C C7 0.7322(2) 0.29517(9) 0.5829(2) 0.0296(3) Uani d . 1 . .
loop_
    _atom_site_aniso_label
    _atom_site_aniso_U_11
    _atom_site_aniso_U_22
    _atom_site_aniso_U_33
    _atom_site_aniso_U_12
    _atom_site_aniso_U_13
    _atom_site_aniso_U_23
    F1 0.0372(5) 0.0359(5) 0.0811(7) 0.0074(4) 0.0260(5) 0.0007(5)
    F2 0.0478(5) 0.0459(6) 0.0644(7) -0.0255(4) 0.0233(5) -0.0047(4)
    F3 0.0322(4) 0.0340(4) 0.0686(6) 0.0011(3) 0.0270(4) -0.0033(4)
    O1 0.0402(6) 0.0350(5) 0.0549(7) -0.0126(4) 0.0300(5) -0.0086(5)
    O2 0.0483(6) 0.0286(5) 0.0548(7) -0.0083(4) 0.0306(5) -0.0094(4)
    C1 0.0281(6) 0.0249(6) 0.0337(7) -0.0024(5) 0.0140(5) 0.0006(5)
    C2 0.0276(6) 0.0268(6) 0.0309(6) -0.0043(4) 0.0144(5) -0.0015(5)
    C3 0.0296(6) 0.0312(6) 0.0374(7) -0.0004(5) 0.0157(5) -0.0006(5)
    C4 0.0263(6) 0.0457(8) 0.0377(7) -0.0069(5) 0.0142(5) -0.0010(6)
    C5 0.0364(7) 0.0368(7) 0.0333(7) -0.0157(5) 0.0154(6) -0.0035(5)
    C6 0.0404(7) 0.0266(6) 0.0395(7) -0.0061(5) 0.0193(6) -0.0032(5)
    C7 0.0279(6) 0.0296(6) 0.0347(7) -0.0024(5) 0.0167(5) -0.0021(5)
_geom_special_details
;
;
loop_
    _geom_bond_atom_site_label_1
    _geom_bond_atom_site_label_2
    _geom_bond_site_symmetry_2
    _geom_bond_distance
    _geom_bond_publ_flag
    F1 C3 . 1.3374(16) ?
    F2 C5 . 1.3486(15) ?
    F3 C7 . 1.3428(15) ?
    O1 C1 . 1.2674(16) ?
    O1 H1 . 0.8400 ?
    O2 C1 . 1.2523(16) ?
    C1 C2 . 1.4903(17) ?
    C2 C7 . 1.3915(18) ?
    C2 C3 . 1.3953(17) ?
    C3 C4 . 1.3782(19) ?
    C4 C5 . 1.375(2) ?
    C4 H4 . 0.9500 ?
    C5 C6 . 1.375(2) ?
    C6 C7 . 1.3806(18) ?
    C6 H6 . 0.9500 ?
loop_
    _geom_contact_atom_site_label_1
    _geom_contact_atom_site_label_2
    _geom_contact_distance
    _geom_contact_site_symmetry_1
    _geom_contact_site_symmetry_2
    _geom_contact_publ_flag
    ? ? ? ? ? ?
loop_
    _geom_angle_atom_site_label_1
    _geom_angle_atom_site_label_2
    _geom_angle_atom_site_label_3
    _geom_angle_site_symmetry_1
    _geom_angle_site_symmetry_3
    _geom_angle
    _geom_angle_publ_flag
    C1 O1 H1 . . 109.5 ?
    O2 C1 O1 . . 124.75(12) ?
    O2 C1 C2 . . 117.42(11) ?
    O1 C1 C2 . . 117.82(11) ?
    C7 C2 C3 . . 115.53(11) ?
    C7 C2 C1 . . 123.04(11) ?
    C3 C2 C1 . . 121.40(12) ?
    F1 C3 C4 . . 117.35(12) ?
    F1 C3 C2 . . 118.93(12) ?
    C4 C3 C2 . . 123.69(13) ?
    C5 C4 C3 . . 116.60(13) ?
    C5 C4 H4 . . 121.7 ?
    C3 C4 H4 . . 121.7 ?
    F2 C5 C4 . . 117.98(13) ?
    F2 C5 C6 . . 118.13(13) ?
    C4 C5 C6 . . 123.88(12) ?
    C5 C6 C7 . . 116.61(13) ?
    C5 C6 H6 . . 121.7 ?
    C7 C6 H6 . . 121.7 ?
    F3 C7 C6 . . 117.62(12) ?
    F3 C7 C2 . . 118.69(11) ?
    C6 C7 C2 . . 123.66(12) ?
loop_
    _geom_torsion_atom_site_label_1
    _geom_torsion_atom_site_label_2
    _geom_torsion_atom_site_label_3
    _geom_torsion_atom_site_label_4
    _geom_torsion_site_symmetry_1
    _geom_torsion_site_symmetry_2
    _geom_torsion_site_symmetry_3
    _geom_torsion_site_symmetry_4
    _geom_torsion
    _geom_torsion_publ_flag
    O2 C1 C2 C7 . . . . 140.81(14) ?
    O1 C1 C2 C7 . . . . -38.89(19) ?
    O2 C1 C2 C3 . . . . -37.27(19) ?
    O1 C1 C2 C3 . . . . 143.02(14) ?
    C7 C2 C3 F1 . . . . 177.00(12) ?
    C1 C2 C3 F1 . . . . -4.8(2) ?
    C7 C2 C3 C4 . . . . -1.0(2) ?
    C1 C2 C3 C4 . . . . 177.20(13) ?
    F1 C3 C4 C5 . . . . -178.06(13) ?
    C2 C3 C4 C5 . . . . 0.0(2) ?
    C3 C4 C5 F2 . . . . -179.03(12) ?
    C3 C4 C5 C6 . . . . 1.0(2) ?
    F2 C5 C6 C7 . . . . 179.21(13) ?
    C4 C5 C6 C7 . . . . -0.8(2) ?
    C5 C6 C7 F3 . . . . -178.40(12) ?
    C5 C6 C7 C2 . . . . -0.4(2) ?
    C3 C2 C7 F3 . . . . 179.23(12) ?
    C1 C2 C7 F3 . . . . 1.0(2) ?
    C3 C2 C7 C6 . . . . 1.2(2) ?
    C1 C2 C7 C6 . . . . -176.97(13) ?
loop_
    _geom_hbond_atom_site_label_D
    _geom_hbond_atom_site_label_H
    _geom_hbond_atom_site_label_A
    _geom_hbond_site_symmetry_A
    _geom_hbond_distance_DH
    _geom_hbond_distance_HA
    _geom_hbond_distance_DA
    _geom_hbond_angle_DHA
    O1 H1 O2 3_656 0.84 1.83 2.6560(14) 169
data_global
_journal_date_recd_electronic     2011-01-19
_journal_date_accepted     2011-01-26
_journal_name_full     'Acta Crystallographica, Section E'
_journal_year     2011
_journal_volume     67
_journal_issue      2
_journal_page_first     o539
_journal_page_last     o539
_journal_paper_category     QO
_journal_coeditor_code     KP2305
_publ_contact_author_name     'Dr Richard Betz'
_publ_contact_author_address
;
Department of Chemistry
Nelson Mandela Metropolitan University
Summerstrand Campus (South)
University Way
Summerstrand
PO Box 77000
Port Elizabeth
6031
South Africa
;
_publ_contact_author_email     richard.betz@webmail.co.za
_publ_contact_author_fax     '+27-41-504-4236'
_publ_contact_author_phone     '+27-41-504-4285'
_publ_section_title
;
2,4,6-Trifluorobenzoic acid
;
loop_
    _publ_author_name
    _publ_author_address
    'Betz, Richard'
;
Nelson Mandela Metropolitan University
Summerstrand Campus
Department of Chemistry
University Way
Summerstrand
PO Box 77000
Port Elizabeth 6031
South Africa
;
    'Gerber, Thomas'
;
Nelson Mandela Metropolitan University
Summerstrand Campus
Department of Chemistry
University Way
Summerstrand
PO Box 77000
Port Elizabeth 6031
South Africa
;
