# Supplementary material for: 2,4,6-Trifluoro­benzoic acid
Source: Acta Crystallogr Sect E Struct Rep Online. 2011 Jan 29;67(Pt 2):o539. doi: 10.1107/S160053681100345X (PMC3051684; doi:10.1107/S160053681100345X)
Supplement: Supplementary file 2 [file e-67-0o539-Isup2.hkl]

# 
# h,k,l, Fc-squared, Fo-squared, sigma(Fo-squared) and status flag 
# 
data_I
_shelx_title ' ba023_s in P2(1)/c' 
_shelx_refln_list_code          4 
_shelx_F_calc_maximum       68.06 
_exptl_crystal_F_000       352.00 
_reflns_d_resolution_high  0.7479 
 
loop_ 
 _symmetry_equiv_pos_as_xyz 
 'x, y, z' 
 '-x, y+1/2, -z+1/2' 
 '-x, -y, -z' 
 'x, -y-1/2, z-1/2' 
 
_cell_length_a     7.2769 
_cell_length_b    13.7998 
_cell_length_c     7.3097 
_cell_angle_alpha  90.000 
_cell_angle_beta  115.041 
_cell_angle_gamma  90.000 
 
_shelx_F_squared_multiplier     1.000 
 
loop_ 
 _refln_index_h 
 _refln_index_k 
 _refln_index_l 
 _refln_F_squared_calc 
 _refln_F_squared_meas 
 _refln_F_squared_sigma 
 _refln_observed_status 
   1   0   0      894.68      402.94    296.43 o 
   2   0   0      369.82      321.63      3.81 o 
   3   0   0      779.36      776.07      2.39 o 
   4   0   0       85.58       91.15      1.11 o 
   5   0   0      159.76      157.84      1.56 o 
   6   0   0      204.60      185.08      2.09 o 
   7   0   0        0.60        1.24      0.76 o 
   8   0   0       10.47        8.54      0.84 o 
   1   1   0     1393.05     1304.22      8.41 o 
   2   1   0     3634.13     3468.81     15.21 o 
   3   1   0      330.77      381.93      3.01 o 
   4   1   0      574.77      649.36      3.85 o 
   5   1   0       72.23       73.20      0.86 o 
   6   1   0      108.19      105.31      1.10 o 
   7   1   0       63.88       60.93      1.05 o 
   8   1   0       38.64       40.86      1.44 o 
   0   2   0     1337.25      518.76    243.41 o 
   1   2   0       59.68       65.56      0.77 o 
   2   2   0      377.24      397.74      4.08 o 
   3   2   0      187.61      220.45      2.64 o 
   4   2   0      374.16      405.68      4.10 o 
   5   2   0        4.66        2.99      0.38 o 
   6   2   0       22.13       26.26      0.71 o 
   7   2   0       30.14       28.28      0.73 o 
   8   2   0       47.52       48.43      0.96 o 
   1   3   0       10.37       10.35      1.13 o 
   2   3   0     1949.26     1942.48     27.11 o 
   3   3   0        0.79        0.40      0.25 o 
   4   3   0       35.87       42.93      0.74 o 
   5   3   0      495.53      491.48      6.54 o 
   6   3   0      199.54      197.09      1.98 o 
   7   3   0        0.18       -0.28      0.41 o 
   8   3   0        4.81        3.51      0.51 o 
   0   4   0     3308.22     2924.78     13.65 o 
   1   4   0       29.88       33.11      0.48 o 
   2   4   0     1700.88     1735.97     32.32 o 
   3   4   0        9.54       10.04      0.48 o 
   4   4   0        0.63        0.66      0.35 o 
   5   4   0       27.58       27.48      0.82 o 
   6   4   0        3.96        5.83      0.75 o 
   7   4   0       95.73       97.62      1.43 o 
   8   4   0       25.09       25.85      0.84 o 
   1   5   0      306.31      305.95      3.77 o 
   2   5   0      686.38      757.08     13.90 o 
   3   5   0      118.76      126.96      2.49 o 
   4   5   0      872.19      840.07      5.75 o 
   5   5   0       94.79       93.30      1.61 o 
   6   5   0       75.64       71.71      1.08 o 
   7   5   0        2.22        1.56      0.44 o 
   8   5   0        0.00       -0.46      0.46 o 
   0   6   0      824.73      743.30     14.73 o 
   1   6   0      277.82      299.08      2.83 o 
   2   6   0      356.48      372.92      3.14 o 
   3   6   0       73.98       74.25      0.94 o 
   4   6   0      296.23      287.77      1.65 o 
   5   6   0       14.35       13.58      0.70 o 
   6   6   0        0.81        0.85      0.47 o 
   7   6   0        7.28        7.75      0.89 o 
   8   6   0        2.94        2.92      0.54 o 
   1   7   0      436.98      501.96      5.44 o 
   2   7   0       43.84       49.81      1.30 o 
   3   7   0       17.26       15.04      0.63 o 
   4   7   0       82.56       74.56      0.98 o 
   5   7   0      170.07      168.21      1.45 o 
   6   7   0        0.32        0.66      0.47 o 
   7   7   0        0.02       -0.09      0.47 o 
   8   7   0        0.87        1.01      0.53 o 
   0   8   0      400.88      385.79      7.87 o 
   1   8   0       37.48       30.57      0.55 o 
   2   8   0      133.61      151.03      1.54 o 
   3   8   0        3.43        3.80      0.36 o 
   4   8   0      236.83      226.54      1.81 o 
   5   8   0      151.72      140.70      1.39 o 
   6   8   0       11.74       12.35      0.75 o 
   7   8   0       10.42       11.02      0.76 o 
   1   9   0        1.59        1.46      0.18 o 
   2   9   0       28.09       29.27      0.40 o 
   3   9   0        0.22        0.63      0.36 o 
   4   9   0       48.08       44.55      0.89 o 
   5   9   0      127.96      116.21      1.66 o 
   6   9   0        8.35        7.61      0.60 o 
   7   9   0        0.55        1.74      0.56 o 
   0  10   0      482.11      500.69     14.07 o 
   1  10   0       23.97       27.66      0.44 o 
   2  10   0      173.51      192.92      1.84 o 
   3  10   0       15.37       15.29      0.79 o 
   4  10   0      231.93      190.58      2.42 o 
   5  10   0        7.09        6.27      0.56 o 
   6  10   0       19.59       17.63      0.84 o 
   7  10   0        9.93        8.87      0.70 o 
   1  11   0      718.29      684.01     11.98 o 
   2  11   0        3.53        1.85      0.26 o 
   3  11   0        9.57        6.13      0.55 o 
   4  11   0      165.22      162.62      2.23 o 
   5  11   0        0.01        0.02      0.47 o 
   6  11   0        9.40        9.31      1.85 o 
   7  11   0       47.48       52.89      1.23 o 
   0  12   0      622.78      588.95      4.51 o 
   1  12   0       71.20       59.43      0.70 o 
   2  12   0       31.27       23.35      0.94 o 
   3  12   0        1.83        2.12      0.42 o 
   4  12   0        7.94        6.16      0.72 o 
   5  12   0       23.27       24.89      1.13 o 
   6  12   0       33.06       30.15      1.01 o 
   1  13   0      110.04      109.09      2.65 o 
   2  13   0        4.20        4.87      0.44 o 
   3  13   0        6.70        5.26      0.54 o 
   4  13   0       38.83       37.10      0.96 o 
   5  13   0        0.07       -0.10      0.48 o 
   6  13   0        0.19        0.03      0.53 o 
   0  14   0       68.26       64.91      1.34 o 
   1  14   0       53.50       52.63      0.88 o 
   2  14   0       88.76       81.37      1.15 o 
   3  14   0       14.34       12.18      0.76 o 
   4  14   0        2.06        2.47      0.52 o 
   5  14   0       27.19       25.39      0.94 o 
   1  15   0       89.40       90.57      1.12 o 
   2  15   0       36.55       36.13      0.99 o 
   3  15   0       38.71       38.98      1.00 o 
   4  15   0        1.08        1.59      0.55 o 
   5  15   0        0.57        0.12      0.58 o 
   0  16   0      179.32      180.61      2.17 o 
   1  16   0       16.03       13.66      0.79 o 
   2  16   0        7.90        8.20      0.63 o 
   3  16   0       35.37       37.41      1.08 o 
   4  16   0        0.96        0.39      0.54 o 
   1  17   0        0.00        0.29      0.46 o 
   2  17   0       32.60       31.53      1.02 o 
   3  17   0       24.72       28.12      1.03 o 
   0  18   0        0.39        1.09      0.71 o 
   1  18   0       17.05       19.69      0.88 o 
  -9   1   1        8.97        9.94      0.63 o 
  -8   1   1        8.56        5.50      0.51 o 
  -7   1   1      189.09      180.52      1.34 o 
  -6   1   1        0.01       -0.35      0.35 o 
  -5   1   1       77.07       77.15      0.81 o 
  -4   1   1      541.95      521.76      5.04 o 
  -3   1   1     2088.92     2161.72     23.57 o 
  -2   1   1        3.41        0.46      0.11 o 
  -1   1   1      903.84      685.88     52.55 o 
   0   1   1     1145.43      825.10     75.10 o 
   1   1   1      252.35      255.00      1.75 o 
   2   1   1      132.35      112.25      0.89 o 
   3   1   1      546.79      583.06      1.89 o 
   4   1   1      238.07      236.27      1.45 o 
   5   1   1       98.18       94.21      0.98 o 
   6   1   1       28.35       26.27      0.74 o 
   7   1   1        2.79        2.65      0.47 o 
   8   1   1        2.22        1.30      0.51 o 
  -9   2   1        5.49        5.68      0.58 o 
  -8   2   1        9.10        9.58      0.58 o 
  -7   2   1        4.71        2.23      0.42 o 
  -6   2   1       24.89       18.68      0.65 o 
  -5   2   1      401.57      413.60      1.59 o 
  -4   2   1      148.09      165.70      3.46 o 
  -3   2   1        3.08        1.91      0.18 o 
  -2   2   1       98.19       91.60      1.09 o 
  -1   2   1       32.42       36.75      0.30 o 
   0   2   1       91.04       94.43      1.28 o 
   1   2   1      936.09      904.17      7.72 o 
   2   2   1     2283.62     2273.05     44.70 o 
   3   2   1      450.34      438.83      3.40 o 
   4   2   1       27.65       24.86      0.70 o 
   5   2   1       45.50       45.03      0.78 o 
   6   2   1       94.93       84.98      1.03 o 
   7   2   1      105.08       98.48      1.91 o 
   8   2   1       14.06       18.66      0.84 o 
  -9   3   1       12.77       17.86      0.83 o 
  -8   3   1       14.67       18.30      0.74 o 
  -7   3   1       89.98       80.06      1.02 o 
  -6   3   1        0.05       -0.35      0.35 o 
  -5   3   1      171.04      150.84      2.02 o 
  -4   3   1       67.19       63.53      0.62 o 
  -3   3   1        7.82        4.89      0.32 o 
  -2   3   1       71.59       80.86      0.88 o 
  -1   3   1      576.81      552.64      4.35 o 
   0   3   1      343.73      366.55      2.23 o 
   1   3   1      416.05      419.87      2.97 o 
   2   3   1       45.41       44.78      0.79 o 
   3   3   1        7.99        7.62      0.51 o 
   4   3   1       16.87       20.11      0.70 o 
   5   3   1      181.06      165.04      1.42 o 
   6   3   1       99.27       93.67      1.33 o 
   7   3   1        5.19        5.42      0.52 o 
   8   3   1        1.53        0.60      0.53 o 
  -8   4   1        0.23       -0.05      0.42 o 
  -7   4   1       35.90       36.33      1.33 o 
  -6   4   1     1041.55     1008.43      8.59 o 
  -5   4   1      285.40      264.18      2.50 o 
  -4   4   1       43.49       53.50      1.17 o 
  -3   4   1        0.36        1.47      0.25 o 
  -2   4   1      200.84      232.68      2.50 o 
  -1   4   1      181.88      204.29      1.74 o 
   0   4   1       60.45       75.20      0.57 o 
   1   4   1     1493.61     1400.07     12.03 o 
   2   4   1     2990.23     2947.11     66.22 o 
   3   4   1       43.63       40.31      1.01 o 
   4   4   1       32.98       36.36      0.82 o 
   5   4   1      214.70      214.64      3.26 o 
   6   4   1        1.16        0.60      0.47 o 
   7   4   1       35.45       38.28      0.87 o 
   8   4   1        0.39       -0.49      0.49 o 
  -8   5   1        0.22       -0.41      0.41 o 
  -7   5   1       88.36       91.30      1.08 o 
  -6   5   1       11.55       11.02      0.66 o 
  -5   5   1     1010.97      983.01     13.32 o 
  -4   5   1      311.92      336.88      6.13 o 
  -3   5   1       72.81       83.00      2.01 o 
  -2   5   1     3406.58     3541.07     43.42 o 
  -1   5   1     2052.53     1966.77     14.41 o 
   0   5   1     1693.56     1536.56     16.39 o 
   1   5   1     1568.05     1570.44     19.71 o 
   2   5   1        1.19        0.08      0.22 o 
   3   5   1      109.63      107.20      1.48 o 
   4   5   1       61.56       63.97      0.94 o 
   5   5   1      240.35      235.19      1.71 o 
   6   5   1       83.31       79.67      1.17 o 
   7   5   1        1.72        1.02      0.47 o 
  -8   6   1       11.93       10.35      0.87 o 
  -7   6   1        6.56        4.94      0.53 o 
  -6   6   1       36.56       36.87      0.89 o 
  -5   6   1       24.12       20.42      0.73 o 
  -4   6   1       77.86       87.67      2.36 o 
  -3   6   1       26.94       39.02      0.58 o 
  -2   6   1     1164.28     1270.31     11.74 o 
  -1   6   1     1399.90     1573.13     16.13 o 
   0   6   1      928.94      906.01     10.95 o 
   1   6   1       18.57       16.29      0.35 o 
   2   6   1      708.44      739.19      9.00 o 
   3   6   1      155.58      146.30      2.50 o 
   4   6   1        0.12        0.20      0.40 o 
   5   6   1      616.00      605.38      2.86 o 
   6   6   1       10.66       11.34      0.73 o 
   7   6   1        5.30        4.92      0.61 o 
  -8   7   1       18.90       19.14      0.82 o 
  -7   7   1        6.44        6.75      0.59 o 
  -6   7   1        0.08        0.05      0.43 o 
  -5   7   1      400.63      411.19      6.63 o 
  -4   7   1      200.58      216.66      3.06 o 
  -3   7   1      507.31      484.23      4.49 o 
  -2   7   1      242.10      257.81      3.79 o 
  -1   7   1      131.17      159.19      1.85 o 
   0   7   1        8.19        7.30      0.52 o 
   1   7   1      832.48      953.15     15.93 o 
   2   7   1      374.41      403.37      3.17 o 
   3   7   1       46.96       52.79      1.63 o 
   4   7   1      295.25      300.43      1.83 o 
   5   7   1       39.85       40.94      1.68 o 
   6   7   1        0.12        0.13      0.47 o 
   7   7   1        8.91        9.58      0.74 o 
  -8   8   1       69.91       76.45      1.18 o 
  -7   8   1       17.53       19.59      1.07 o 
  -6   8   1        1.86        0.89      0.47 o 
  -5   8   1      127.39      140.04      1.35 o 
  -4   8   1      371.89      386.89      4.73 o 
  -3   8   1        5.21        7.94      0.71 o 
  -2   8   1      132.88      154.81      1.97 o 
  -1   8   1        0.06        1.49      0.17 o 
   0   8   1      245.65      263.35      2.91 o 
   1   8   1      160.47      169.22      1.90 o 
   2   8   1      203.54      209.35      1.96 o 
   3   8   1       78.14       76.84      1.00 o 
   4   8   1      171.40      183.61      3.44 o 
   5   8   1       11.49       14.81      0.81 o 
   6   8   1        4.63        5.42      0.57 o 
   7   8   1       19.80       24.59      0.98 o 
  -8   9   1        0.10        0.41      0.55 o 
  -7   9   1       99.29      113.90      1.47 o 
  -6   9   1        9.96        8.83      0.62 o 
  -5   9   1        1.37        0.15      0.39 o 
  -4   9   1        7.43        9.03      1.12 o 
  -3   9   1       77.20       66.13      1.30 o 
  -2   9   1     1168.80     1176.33     13.23 o 
  -1   9   1        0.37        2.29      1.15 o 
   0   9   1      162.86      186.83      2.66 o 
   1   9   1       84.99       85.88      0.93 o 
   2   9   1       18.88       12.82      0.58 o 
   3   9   1       87.86       95.44      3.49 o 
   4   9   1        0.49        1.31      0.44 o 
   5   9   1        0.22        0.49      0.46 o 
   6   9   1        7.29        7.45      0.62 o 
   7   9   1       30.53       37.06      1.11 o 
  -7  10   1        0.96        1.20      0.55 o 
  -6  10   1        4.26        2.91      0.51 o 
  -5  10   1       46.45       44.50      1.37 o 
  -4  10   1       31.10       21.52      0.82 o 
  -3  10   1        0.00       -0.14      0.27 o 
  -2  10   1      236.79      245.54      2.13 o 
  -1  10   1      151.35      150.49      1.98 o 
   0  10   1        8.57       11.93      0.51 o 
   1  10   1      196.99      188.98      1.54 o 
   2  10   1      109.06      109.03      1.01 o 
   3  10   1      191.42      180.65      2.52 o 
   4  10   1        0.02        0.16      0.44 o 
   5  10   1       12.11       10.59      0.70 o 
   6  10   1       10.66        9.35      0.68 o 
  -7  11   1        6.79        7.48      0.80 o 
  -6  11   1        8.99        7.84      0.63 o 
  -5  11   1       91.15       85.80      1.56 o 
  -4  11   1        0.57        1.83      0.43 o 
  -3  11   1      120.63      111.96      2.82 o 
  -2  11   1      137.50      135.77      1.31 o 
  -1  11   1      823.21      803.16     10.99 o 
   0  11   1        3.73        4.11      0.40 o 
   1  11   1      658.84      650.97      9.66 o 
   2  11   1       12.80        6.95      0.43 o 
   3  11   1       84.80       79.54      1.57 o 
   4  11   1       53.99       48.55      1.01 o 
   5  11   1        0.28        0.55      0.47 o 
   6  11   1        1.21        1.22      0.65 o 
  -7  12   1        4.67        5.95      0.68 o 
  -6  12   1       35.16       37.66      1.02 o 
  -5  12   1       14.98       13.16      0.71 o 
  -4  12   1       28.97       25.95      0.91 o 
  -3  12   1      110.87       98.07      2.91 o 
  -2  12   1        9.88        5.80      0.38 o 
  -1  12   1       53.80       53.32      0.71 o 
   0  12   1      527.06      518.96      6.64 o 
   1  12   1      389.80      392.90      6.32 o 
   2  12   1       93.84       86.77      1.76 o 
   3  12   1       48.70       41.46      0.94 o 
   4  12   1        0.37        0.57      0.45 o 
   5  12   1       18.38       19.46      1.21 o 
   6  12   1        0.08        0.44      0.56 o 
  -6  13   1       14.99       14.94      0.87 o 
  -5  13   1        0.00        0.24      0.46 o 
  -4  13   1        0.08        0.38      0.46 o 
  -3  13   1       83.21       68.79      0.87 o 
  -2  13   1       16.84       13.35      0.87 o 
  -1  13   1      149.61      144.63      2.41 o 
   0  13   1      197.07      191.47      1.95 o 
   1  13   1        4.32        3.81      0.36 o 
   2  13   1       90.56       89.50      2.17 o 
   3  13   1       19.07       18.64      0.86 o 
   4  13   1        6.01        4.60      0.60 o 
   5  13   1        3.76        5.29      0.63 o 
  -6  14   1       52.25       68.26      1.80 o 
  -5  14   1        0.42       -0.31      0.50 o 
  -4  14   1       60.50       55.13      1.10 o 
  -3  14   1        3.42        3.87      0.53 o 
  -2  14   1        2.74        1.88      0.42 o 
  -1  14   1        6.20        6.06      0.46 o 
   0  14   1        5.12        5.49      0.41 o 
   1  14   1       17.02       16.03      0.70 o 
   2  14   1       25.46       21.11      0.86 o 
   3  14   1        0.26        0.01      0.45 o 
   4  14   1        1.36        1.59      0.53 o 
   5  14   1       16.90       20.52      0.95 o 
  -5  15   1       11.01       14.07      0.85 o 
  -4  15   1        0.65        0.73      0.49 o 
  -3  15   1        1.43        2.88      0.50 o 
  -2  15   1       24.82       26.03      0.86 o 
  -1  15   1        2.51        1.87      0.45 o 
   0  15   1       68.59       69.45      1.02 o 
   1  15   1        1.88        1.78      0.44 o 
   2  15   1        8.26        8.90      0.63 o 
   3  15   1        0.94        2.57      0.57 o 
   4  15   1        0.10       -0.13      0.54 o 
  -4  16   1       45.62       52.93      1.19 o 
  -3  16   1        0.02        1.13      0.52 o 
  -2  16   1       32.14       34.33      0.86 o 
  -1  16   1       19.21       19.64      0.77 o 
   0  16   1       13.05       14.40      0.72 o 
   1  16   1       24.25       27.78      1.03 o 
   2  16   1      111.44      118.18      2.14 o 
   3  16   1        1.17        2.55      0.60 o 
  -3  17   1       45.65       57.44      1.26 o 
  -2  17   1        1.71        1.52      0.55 o 
  -1  17   1       40.45       43.33      0.99 o 
   0  17   1        6.68        5.86      0.56 o 
   1  17   1       16.10       14.82      0.79 o 
   2  17   1        0.06        0.27      0.55 o 
  -1  18   1       14.93       14.47      0.81 o 
   0  18   1        7.07        8.41      0.64 o 
   1  18   1        7.79        9.24      0.69 o 
  -9   0   2        4.21        4.98      1.12 o 
  -8   0   2       15.36       16.90      0.96 o 
  -7   0   2       26.82       28.30      1.42 o 
  -6   0   2      454.94      446.45      2.43 o 
  -5   0   2      610.39      607.92      8.41 o 
  -4   0   2     3099.60     3354.36     61.89 o 
  -3   0   2     1534.12     1651.64     16.42 o 
  -2   0   2     2654.07     2366.93     25.96 o 
  -1   0   2     1443.43     1413.92      7.36 o 
   0   0   2     3278.17     3223.99     15.37 o 
   1   0   2     2197.92     2110.85     33.75 o 
   2   0   2     1119.35     1122.03     54.14 o 
   3   0   2       54.43       64.46      1.86 o 
   4   0   2      226.20      243.97      3.59 o 
   5   0   2        0.05       -0.50      0.50 o 
   6   0   2        6.30        6.82      1.22 o 
   7   0   2        0.17       -0.61      0.66 o 
  -9   1   2       17.48       18.11      1.11 o 
  -8   1   2       10.13       10.00      0.55 o 
  -7   1   2      100.41       84.89      0.95 o 
  -6   1   2        8.30       12.19      0.56 o 
  -5   1   2        3.27        4.79      0.32 o 
  -4   1   2       23.73       29.39      0.77 o 
  -3   1   2      649.55      716.87      4.42 o 
  -2   1   2      322.37      329.13      3.31 o 
   1   1   2       76.42       69.66      0.62 o 
   2   1   2      475.44      446.84     10.80 o 
   3   1   2      356.16      341.58     10.61 o 
   4   1   2      141.00      150.57      1.32 o 
   5   1   2       13.55       13.49      0.60 o 
   6   1   2       28.65       27.24      0.83 o 
   7   1   2        3.04        3.49      0.51 o 
  -9   2   2        4.98        5.37      0.79 o 
  -8   2   2        1.74        2.15      0.41 o 
  -7   2   2       66.46       58.47      0.85 o 
  -6   2   2       18.58       18.40      0.61 o 
  -5   2   2        0.99        0.53      0.27 o 
  -4   2   2      312.02      378.72      3.28 o 
  -3   2   2      198.92      192.25      1.65 o 
  -2   2   2      279.67      298.63      3.33 o 
  -1   2   2     1756.15     1751.11     11.82 o 
   0   2   2      242.86      240.32      1.78 o 
   1   2   2      681.08      706.77      7.66 o 
   2   2   2        0.44        0.11      0.21 o 
   3   2   2      507.86      543.64     11.23 o 
   4   2   2       18.84       18.09      1.54 o 
   5   2   2       76.86       74.80      1.39 o 
   6   2   2        2.04        2.33      0.45 o 
   7   2   2       13.45       12.02      0.67 o 
  -9   3   2       46.32       52.90      1.45 o 
  -8   3   2       86.26       89.11      1.08 o 
  -7   3   2       24.17       21.52      0.67 o 
  -6   3   2       20.41       25.73      0.63 o 
  -5   3   2      274.69      274.95      2.39 o 
  -4   3   2        5.83        4.64      0.41 o 
  -3   3   2      706.84      679.47      6.45 o 
  -2   3   2      494.35      474.45      4.35 o 
  -1   3   2     1117.19     1106.62      6.21 o 
   0   3   2      968.87      859.55      4.99 o 
   1   3   2        0.21        0.29      0.13 o 
   2   3   2      523.87      531.51     10.87 o 
   3   3   2      167.78      168.69      1.80 o 
   4   3   2      100.61      101.16      1.33 o 
   5   3   2       57.81       55.47      1.02 o 
   6   3   2        2.03        1.54      0.46 o 
   7   3   2       66.50       68.29      2.31 o 
  -9   4   2       33.93       39.81      1.35 o 
  -8   4   2        9.43        7.26      0.51 o 
  -7   4   2       13.52       14.80      0.62 o 
  -6   4   2      622.18      614.58      6.07 o 
  -5   4   2      355.22      331.21      2.48 o 
  -4   4   2      142.06      133.66      1.55 o 
  -2   4   2      331.15      338.45      2.92 o 
  -1   4   2      250.94      259.85      1.98 o 
   0   4   2       21.09       15.82      0.39 o 
   1   4   2       19.88       26.53      0.34 o 
   2   4   2       52.26       47.49      1.14 o 
   3   4   2        3.96        6.36      0.48 o 
   4   4   2      291.97      292.88      2.14 o 
   5   4   2      219.85      225.31      1.73 o 
   6   4   2       59.96       58.47      1.52 o 
   7   4   2        0.05       -0.48      0.48 o 
  -9   5   2        9.65        8.72      0.89 o 
  -8   5   2       24.85       23.37      0.77 o 
  -7   5   2       23.54       22.93      0.69 o 
  -6   5   2       13.29       13.57      0.98 o 
  -5   5   2        2.72        3.90      0.52 o 
  -4   5   2       31.43       35.30      0.55 o 
  -3   5   2     1070.92     1039.14     11.39 o 
  -2   5   2      367.53      397.36      3.29 o 
  -1   5   2      802.17      836.99      6.52 o 
   0   5   2      338.58      391.69      3.00 o 
   1   5   2        0.92        0.92      0.19 o 
   2   5   2      375.89      375.23      9.05 o 
   3   5   2       76.91       75.77      1.30 o 
   4   5   2       49.79       48.96      0.96 o 
   5   5   2       59.32       59.25      1.44 o 
   6   5   2        0.87        0.80      0.49 o 
   7   5   2        8.35        8.23      0.61 o 
  -8   6   2        0.01        0.01      0.49 o 
  -7   6   2        0.33        0.58      0.39 o 
  -6   6   2        3.52        3.58      0.44 o 
  -5   6   2       16.72       19.09      1.20 o 
  -4   6   2       89.22       84.28      0.72 o 
  -3   6   2      601.77      575.79      4.28 o 
  -2   6   2      310.75      351.15      2.89 o 
  -1   6   2      850.25      889.06      6.70 o 
   0   6   2      217.66      242.59      2.31 o 
   1   6   2      383.31      404.69      5.36 o 
   2   6   2      318.55      327.25      7.24 o 
   3   6   2       44.51       47.09      0.84 o 
   4   6   2        0.00       -0.23      0.39 o 
   5   6   2        0.32        0.18      0.46 o 
   6   6   2        0.74        0.59      0.51 o 
   7   6   2        2.49        2.56      0.59 o 
  -8   7   2        3.41        3.49      0.58 o 
  -7   7   2       98.47       94.10      1.25 o 
  -6   7   2       27.08       28.49      0.78 o 
  -5   7   2      693.75      694.92      6.83 o 
  -4   7   2       79.99       76.46      0.85 o 
  -3   7   2        0.77        0.56      0.37 o 
  -2   7   2       53.74       57.00      0.74 o 
  -1   7   2       44.85       50.70      0.73 o 
   0   7   2      571.11      571.88      6.91 o 
   1   7   2       38.57       40.80      0.74 o 
   2   7   2        1.62        1.05      0.26 o 
   3   7   2        0.07        0.34      0.41 o 
   4   7   2      190.98      195.11      3.42 o 
   5   7   2       23.21       23.61      0.92 o 
   6   7   2        8.68        9.23      0.94 o 
   7   7   2        0.63        0.31      0.57 o 
  -8   8   2        1.78        1.47      0.55 o 
  -7   8   2       58.73       56.84      1.07 o 
  -6   8   2       36.70       33.70      1.27 o 
  -5   8   2      425.55      410.24      5.26 o 
  -4   8   2       25.94       27.29      0.81 o 
  -3   8   2        6.83        8.38      0.41 o 
  -2   8   2        7.46        4.36      0.26 o 
  -1   8   2        8.29        7.08      0.32 o 
   0   8   2      127.01      123.47      1.65 o 
   1   8   2      191.30      168.96      1.66 o 
   2   8   2       73.15       67.32      0.78 o 
   3   8   2        1.37        0.52      0.41 o 
   4   8   2      100.77       98.14      1.55 o 
   5   8   2       74.63       70.55      1.52 o 
   6   8   2        0.12       -0.22      0.53 o 
  -8   9   2       45.82       50.78      1.18 o 
  -7   9   2        2.46        3.07      0.52 o 
  -6   9   2        3.54        2.35      0.46 o 
  -5   9   2      262.87      239.00      3.87 o 
  -4   9   2        5.86        2.99      0.41 o 
  -3   9   2        3.34        3.12      0.38 o 
  -2   9   2        9.80       10.50      0.44 o 
  -1   9   2       20.89       20.54      0.46 o 
   0   9   2      368.76      366.94      5.66 o 
   1   9   2       20.43       20.93      0.55 o 
   2   9   2       17.46       15.28      0.50 o 
   3   9   2       12.59        8.95      1.72 o 
   4   9   2      322.45      317.97      5.13 o 
   5   9   2        1.73        1.67      0.51 o 
   6   9   2        0.00       -0.35      0.49 o 
  -7  10   2       67.80       78.45      1.28 o 
  -6  10   2       39.23       39.91      1.27 o 
  -5  10   2        4.26        5.76      0.51 o 
  -4  10   2      158.62      142.92      3.28 o 
  -3  10   2       19.37       20.68      0.57 o 
  -2  10   2      103.74      107.05      1.46 o 
  -1  10   2      517.11      517.83      5.64 o 
   0  10   2      158.29      159.95      2.64 o 
   1  10   2      323.18      306.05      2.49 o 
   2  10   2        8.83        5.74      0.47 o 
   3  10   2       75.60       75.14      2.53 o 
   4  10   2        6.74        7.68      1.14 o 
   5  10   2        1.56        1.56      0.51 o 
   6  10   2        3.34        2.97      0.61 o 
  -7  11   2        0.01       -0.39      0.50 o 
  -6  11   2        1.59        1.48      0.50 o 
  -5  11   2        5.79        7.66      0.55 o 
  -4  11   2       90.21       77.03      1.31 o 
  -3  11   2        0.31        1.33      0.31 o 
  -2  11   2        0.68       -0.06      0.23 o 
  -1  11   2        1.99        2.18      0.26 o 
   0  11   2      425.70      422.30      6.83 o 
   1  11   2      148.31      142.58      1.57 o 
   2  11   2       90.51       90.86      0.93 o 
   3  11   2        6.06        4.95      0.52 o 
   4  11   2       21.87       18.66      0.82 o 
   5  11   2        8.73       10.59      1.31 o 
  -7  12   2        6.91        7.19      0.68 o 
  -6  12   2       14.83       16.21      0.83 o 
  -5  12   2       20.94       19.90      1.72 o 
  -4  12   2       70.46       67.90      1.59 o 
  -3  12   2        9.21        4.99      0.37 o 
  -2  12   2      241.66      236.39      1.93 o 
  -1  12   2      252.19      242.92      1.41 o 
   0  12   2      210.96      207.10      3.96 o 
   1  12   2       71.46       72.52      0.99 o 
   2  12   2        0.03        0.68      0.36 o 
   3  12   2        1.35        1.75      0.50 o 
   4  12   2       19.12       20.18      0.83 o 
   5  12   2        0.08        0.08      0.53 o 
  -6  13   2       11.51        9.46      0.69 o 
  -5  13   2        2.12        2.17      0.52 o 
  -4  13   2       12.63       11.38      0.62 o 
  -3  13   2      117.63      106.91      1.25 o 
  -2  13   2       30.60       27.63      0.79 o 
  -1  13   2       64.86       67.82      1.10 o 
   0  13   2       11.33       11.14      0.93 o 
   1  13   2       11.52       10.14      0.59 o 
   2  13   2       37.37       39.31      1.05 o 
   3  13   2       15.72       13.97      0.80 o 
   4  13   2        1.42        1.11      0.53 o 
   5  13   2        6.45        6.47      0.79 o 
  -6  14   2        7.41        5.93      0.66 o 
  -5  14   2        2.68        2.96      0.55 o 
  -4  14   2       28.40       29.69      0.91 o 
  -3  14   2        7.37        6.83      0.52 o 
  -2  14   2       10.66        9.42      0.82 o 
  -1  14   2        8.46        9.55      0.85 o 
   0  14   2       54.33       54.82      0.86 o 
   1  14   2        9.42        9.96      0.93 o 
   2  14   2        1.06        1.60      0.48 o 
   3  14   2       19.86       20.58      1.00 o 
   4  14   2       21.21       22.08      1.12 o 
  -5  15   2        4.83        3.62      0.60 o 
  -4  15   2        1.46        1.00      0.51 o 
  -3  15   2       14.52       15.18      0.79 o 
  -2  15   2        3.86        3.28      0.46 o 
  -1  15   2        6.62        7.64      0.47 o 
   0  15   2       36.26       35.70      0.86 o 
   1  15   2       45.86       46.77      0.91 o 
   2  15   2      114.01      113.72      3.04 o 
   3  15   2       50.68       56.69      1.86 o 
  -4  16   2        0.45        1.84      0.57 o 
  -3  16   2       43.08       46.48      1.11 o 
  -2  16   2        0.50       -0.04      0.44 o 
  -1  16   2       45.57       44.39      0.93 o 
   0  16   2       21.72       22.79      0.80 o 
   1  16   2        0.20       -0.45      0.53 o 
   2  16   2       24.74       28.05      1.33 o 
   3  16   2       18.82       23.04      1.00 o 
  -3  17   2        0.15        0.09      0.56 o 
  -2  17   2        1.19        0.75      0.56 o 
  -1  17   2        0.35        1.28      0.48 o 
   0  17   2       56.14       61.74      1.10 o 
   1  17   2        0.74        1.88      0.80 o 
  -9   1   3       10.48        8.86      0.78 o 
  -8   1   3        0.01       -0.10      0.42 o 
  -7   1   3        3.04        2.92      0.37 o 
  -6   1   3       50.31       57.96      1.20 o 
  -5   1   3       58.69       49.32      0.72 o 
  -4   1   3        0.13        0.30      0.15 o 
  -3   1   3        6.24        7.54      0.22 o 
  -2   1   3      997.08     1037.12      7.58 o 
  -1   1   3      938.07      968.91      8.76 o 
   0   1   3      280.18      284.84      1.54 o 
   1   1   3       18.80       18.64      0.35 o 
   2   1   3      490.43      487.05      4.17 o 
   3   1   3        5.95        5.00      0.44 o 
   4   1   3      124.56      129.05      2.31 o 
   5   1   3        7.49        7.85      0.53 o 
   6   1   3       55.75       53.51      0.98 o 
   7   1   3        1.18        0.20      0.50 o 
  -9   2   3        0.03        1.10      0.66 o 
  -8   2   3        3.95        1.48      0.45 o 
  -7   2   3      423.32      395.70      2.34 o 
  -6   2   3       22.65       23.44      0.55 o 
  -5   2   3       50.94       58.71      0.54 o 
  -4   2   3     1212.12     1238.16      8.40 o 
  -3   2   3        2.16        1.82      0.15 o 
  -2   2   3      234.23      215.52      2.62 o 
  -1   2   3        2.86        3.99      0.23 o 
   0   2   3       20.21       16.56      0.31 o 
   1   2   3       14.33       13.14      0.33 o 
   2   2   3      209.00      208.74      0.99 o 
   3   2   3       14.22       16.60      0.62 o 
   4   2   3       52.68       50.38      1.10 o 
   5   2   3       82.69       81.68      1.27 o 
   6   2   3        2.72        1.59      0.46 o 
   7   2   3        3.50        3.18      0.56 o 
  -9   3   3        4.95        5.03      0.75 o 
  -8   3   3       19.99       18.74      0.79 o 
  -7   3   3       79.91       69.03      1.25 o 
  -6   3   3      310.97      291.37      1.25 o 
  -5   3   3      112.43      112.70      1.29 o 
  -4   3   3      439.21      453.01      3.40 o 
  -3   3   3      297.85      249.60     13.05 o 
  -2   3   3       44.80       38.06      0.50 o 
  -1   3   3       74.11       56.67      2.97 o 
   0   3   3      203.85      202.97      1.88 o 
   1   3   3      238.65      253.69      3.04 o 
   2   3   3       98.61      103.37      0.77 o 
   3   3   3        5.84        5.45      0.45 o 
   4   3   3        9.00        8.28      0.54 o 
   5   3   3       15.63       16.34      0.99 o 
   6   3   3       16.17       15.48      0.75 o 
  -9   4   3        9.50       11.70      1.01 o 
  -8   4   3       22.21       25.70      1.08 o 
  -7   4   3        2.77        1.33      0.35 o 
  -6   4   3      444.97      433.20      3.10 o 
  -5   4   3       12.92       10.72      0.55 o 
  -4   4   3      556.15      546.64      5.14 o 
  -3   4   3        0.00        0.12      0.15 o 
  -2   4   3      108.62      106.66      0.99 o 
  -1   4   3      245.63      228.90      2.69 o 
   0   4   3       26.74       18.44      0.34 o 
   1   4   3      143.30      146.19      2.75 o 
   2   4   3      323.80      314.91      1.32 o 
   3   4   3      238.96      241.40      5.48 o 
   4   4   3       56.40       55.53      0.95 o 
   5   4   3      166.50      171.11      3.62 o 
   6   4   3       20.72       19.55      0.75 o 
  -9   5   3       31.27       31.38      1.23 o 
  -8   5   3        6.70        6.66      0.56 o 
  -7   5   3        6.93        6.05      0.42 o 
  -6   5   3      855.34      845.10      8.63 o 
  -5   5   3        1.09        0.90      0.33 o 
  -4   5   3      113.92      123.17      1.44 o 
  -3   5   3        5.73        5.77      0.29 o 
  -2   5   3      902.91      978.70      7.76 o 
  -1   5   3       27.08       26.17      0.30 o 
   0   5   3       63.92       62.81      0.72 o 
   1   5   3       19.84       18.70      0.43 o 
   2   5   3      702.09      734.85      3.68 o 
   3   5   3        0.03       -0.19      0.34 o 
   4   5   3       11.18       10.78      0.71 o 
   5   5   3      109.92      115.29      3.11 o 
   6   5   3        0.21        0.33      0.51 o 
  -9   6   3        2.15        2.47      0.73 o 
  -8   6   3        5.81        4.76      0.53 o 
  -7   6   3       11.66       11.15      0.67 o 
  -6   6   3       31.43       29.57      1.03 o 
  -5   6   3     1319.40     1301.44     18.81 o 
  -4   6   3        2.64        1.12      0.27 o 
  -3   6   3      238.21      260.26      3.30 o 
  -2   6   3      295.33      298.96      2.17 o 
  -1   6   3      393.35      437.63      4.70 o 
   0   6   3      642.96      635.45      6.63 o 
   1   6   3     1405.32     1490.55     35.56 o 
   2   6   3       61.12       64.93      0.77 o 
   3   6   3        0.01        0.30      0.40 o 
   4   6   3       18.90       21.33      0.81 o 
   5   6   3       28.54       28.57      0.94 o 
   6   6   3        1.47        1.00      0.56 o 
  -8   7   3        0.05        0.13      0.58 o 
  -7   7   3       34.77       36.05      0.90 o 
  -6   7   3        1.50        0.77      0.38 o 
  -5   7   3      215.43      218.66      3.31 o 
  -4   7   3       56.92       55.25      0.74 o 
  -3   7   3      154.60      185.43      2.13 o 
  -2   7   3     1062.00     1105.93      6.87 o 
  -1   7   3       18.47       15.05      0.38 o 
   0   7   3        1.83        1.04      0.25 o 
   1   7   3       42.28       45.37      1.00 o 
   2   7   3        0.05       -0.17      0.30 o 
   3   7   3      121.89      119.52      3.86 o 
   4   7   3      103.75      109.97      3.22 o 
   5   7   3       20.90       19.65      0.87 o 
   6   7   3       10.89       12.51      0.85 o 
  -8   8   3       49.25       55.02      1.39 o 
  -7   8   3       56.75       64.67      1.07 o 
  -6   8   3       70.28       70.96      2.10 o 
  -5   8   3        9.71       12.43      0.92 o 
  -4   8   3       88.26       89.93      1.11 o 
  -3   8   3      211.04      210.05      2.88 o 
  -2   8   3      112.78      119.30      1.16 o 
  -1   8   3        3.25        3.04      0.24 o 
   0   8   3      253.01      261.72      3.02 o 
   1   8   3       22.31       22.96      0.68 o 
   2   8   3        0.01        0.02      0.47 o 
   3   8   3        3.37        4.47      0.49 o 
   4   8   3       56.15       56.55      1.23 o 
   5   8   3        4.24        4.96      0.58 o 
   6   8   3        3.42        3.38      0.63 o 
  -8   9   3      164.59      176.55      2.20 o 
  -7   9   3       28.00       27.27      0.84 o 
  -6   9   3       24.23       25.00      0.73 o 
  -5   9   3       25.41       28.99      0.82 o 
  -4   9   3        0.67        0.72      0.29 o 
  -3   9   3       40.95       40.49      0.74 o 
  -2   9   3      244.82      246.38      3.37 o 
  -1   9   3       83.33       84.45      0.68 o 
   0   9   3       51.26       51.07      0.61 o 
   1   9   3        4.29        3.79      0.44 o 
   2   9   3      186.32      185.11      3.50 o 
   3   9   3       17.82       17.65      0.81 o 
   4   9   3        5.26        5.99      0.55 o 
   5   9   3        2.68        2.40      0.54 o 
  -8  10   3       16.56       17.23      1.44 o 
  -7  10   3       12.11       15.90      0.89 o 
  -6  10   3        3.66        3.74      0.52 o 
  -5  10   3       83.85       74.01      1.18 o 
  -4  10   3        4.94        3.80      0.33 o 
  -3  10   3       51.13       48.30      1.09 o 
  -2  10   3       27.38       25.35      0.53 o 
  -1  10   3       70.31       73.25      0.69 o 
   0  10   3        0.01        0.36      0.29 o 
   1  10   3      493.27      499.82      9.10 o 
   2  10   3       20.57       22.62      0.86 o 
   3  10   3        0.38        0.12      0.46 o 
   4  10   3       13.22       14.96      1.14 o 
   5  10   3        0.71        0.29      0.55 o 
  -7  11   3        8.34        8.24      0.63 o 
  -6  11   3        2.99        2.83      0.50 o 
  -5  11   3      210.47      200.13      4.32 o 
  -4  11   3        1.91        0.82      0.32 o 
  -3  11   3       83.34       80.49      1.34 o 
  -2  11   3       25.70       30.76      0.56 o 
  -1  11   3      136.86      133.95      1.44 o 
   0  11   3      395.20      400.32      6.41 o 
   1  11   3       12.86       14.06      0.62 o 
   2  11   3       72.77       73.33      1.99 o 
   3  11   3       36.78       36.59      1.16 o 
   4  11   3        2.31        3.09      0.54 o 
   5  11   3        5.95        7.28      1.51 o 
  -7  12   3       11.19       10.50      0.73 o 
  -6  12   3       67.65       74.89      3.88 o 
  -5  12   3       17.51       19.47      0.71 o 
  -4  12   3       17.55       13.12      0.58 o 
  -3  12   3      117.45      106.52      0.94 o 
  -2  12   3      179.85      181.05      1.26 o 
  -1  12   3      346.90      333.85      2.75 o 
   0  12   3      162.35      158.67      2.31 o 
   1  12   3        1.45        2.16      0.58 o 
   2  12   3       59.68       61.52      1.71 o 
   3  12   3        2.58        3.42      0.54 o 
   4  12   3       26.38       25.63      1.25 o 
  -6  13   3       28.62       38.28      1.03 o 
  -5  13   3        0.45        0.10      0.38 o 
  -4  13   3        2.29        2.05      0.39 o 
  -3  13   3      131.84      122.72      1.04 o 
  -2  13   3       38.30       36.00      0.74 o 
  -1  13   3        0.00       -0.09      0.41 o 
   0  13   3       78.11       75.42      1.23 o 
   1  13   3       29.90       30.32      0.72 o 
   2  13   3       67.36       62.78      0.94 o 
   3  13   3       14.37       16.70      0.83 o 
   4  13   3       23.03       25.57      1.19 o 
  -6  14   3        5.65        6.43      0.65 o 
  -5  14   3        0.19        1.02      0.51 o 
  -4  14   3       22.18       15.54      1.04 o 
  -3  14   3       11.98       14.27      1.17 o 
  -2  14   3        5.43        3.83      0.66 o 
  -1  14   3       18.55       17.80      1.56 o 
   0  14   3        9.69       13.63      0.89 o 
   1  14   3        2.78        2.72      0.61 o 
   2  14   3        2.46        3.19      0.55 o 
   3  14   3        0.25        0.62      0.52 o 
  -5  15   3        1.64        1.21      0.54 o 
  -4  15   3        5.89        3.52      0.76 o 
  -3  15   3        4.41        4.21      0.49 o 
  -2  15   3        7.19        7.75      0.55 o 
  -1  15   3       22.48       22.06      2.99 o 
   0  15   3        8.81       11.17      0.85 o 
   1  15   3        8.33        7.68      0.62 o 
   2  15   3        6.87       10.51      0.88 o 
   3  15   3        2.56        2.03      0.71 o 
  -4  16   3       40.10       43.95      3.60 o 
  -3  16   3        0.30        0.68      0.88 o 
  -2  16   3        7.37        7.13      0.86 o 
  -1  16   3        1.94        1.61      0.52 o 
   0  16   3        1.98        2.20      0.56 o 
   1  16   3       15.88       16.79      1.25 o 
   2  16   3       15.45       17.66      1.12 o 
  -3  17   3        0.02        0.05      0.76 o 
  -2  17   3        0.07        0.23      0.54 o 
  -1  17   3        2.01        2.12      0.58 o 
   0  17   3        3.01        4.47      0.63 o 
  -9   0   4        9.84        7.48      1.04 o 
  -8   0   4        5.26        7.46      0.92 o 
  -7   0   4      100.93       88.30      1.35 o 
  -6   0   4        2.67        5.66      0.53 o 
  -5   0   4       44.42       56.35      0.94 o 
  -4   0   4      572.25      562.15      3.36 o 
  -3   0   4      188.08      201.60      1.45 o 
  -2   0   4     1249.28     1303.09     10.16 o 
  -1   0   4     4632.23     4755.91     86.69 o 
   0   0   4     3477.29     3592.43     47.95 o 
   1   0   4        9.44        7.18      0.58 o 
   2   0   4        0.04        0.35      0.60 o 
   3   0   4       78.03       72.08      2.75 o 
   4   0   4       94.85       99.74      7.03 o 
   5   0   4        1.71        1.17      0.68 o 
   6   0   4        1.41        1.31      0.77 o 
  -9   1   4        3.36        3.26      0.76 o 
  -8   1   4        0.62        0.08      0.51 o 
  -7   1   4        1.14        0.52      0.45 o 
  -6   1   4       15.05       13.28      0.42 o 
  -5   1   4        0.03       -0.20      0.20 o 
  -4   1   4     1061.27     1105.95     18.25 o 
  -3   1   4      120.40      129.17      1.05 o 
  -2   1   4      260.82      228.97      4.84 o 
  -1   1   4      212.47      218.78      3.28 o 
   0   1   4      398.57      429.00      3.71 o 
   1   1   4      220.58      227.54      4.91 o 
   2   1   4       32.62       40.35      0.75 o 
   3   1   4      122.14      129.24      2.82 o 
   4   1   4        0.39        0.06      0.40 o 
   5   1   4        2.12        1.02      0.53 o 
   6   1   4        0.01       -0.48      0.48 o 
  -9   2   4       22.00       23.91      1.05 o 
  -8   2   4        6.98        5.74      0.63 o 
  -7   2   4       89.89       79.88      1.07 o 
  -6   2   4       76.16       75.32      0.67 o 
  -5   2   4      147.34      145.55      0.77 o 
  -4   2   4       53.09       52.90      0.87 o 
  -3   2   4       42.80       36.62      0.45 o 
  -2   2   4      292.77      303.49      4.07 o 
  -1   2   4      920.52      906.70     52.09 o 
   0   2   4       53.85       61.81      0.63 o 
   1   2   4       34.82       37.66      0.64 o 
   2   2   4       12.74       11.20      0.89 o 
   3   2   4       23.26       22.23      0.73 o 
   4   2   4        0.21       -0.37      0.45 o 
   5   2   4        7.05        5.34      0.51 o 
   6   2   4        7.61        8.04      0.68 o 
  -9   3   4       35.19       42.46      1.29 o 
  -8   3   4       45.13       36.50      1.06 o 
  -7   3   4        0.12       -0.34      0.34 o 
  -6   3   4      237.62      239.92      2.92 o 
  -5   3   4        2.89        1.85      0.24 o 
  -4   3   4       61.12       58.20      1.09 o 
  -3   3   4        3.08        1.30      0.14 o 
  -2   3   4      372.96      360.52      4.87 o 
  -1   3   4       47.08       49.45      0.82 o 
   0   3   4      320.78      335.67      3.97 o 
   1   3   4       31.41       31.44      0.60 o 
   2   3   4       17.17       16.31      0.59 o 
   3   3   4       18.10       18.85      0.67 o 
   4   3   4      140.22      147.47      3.44 o 
   5   3   4       31.67       34.27      1.06 o 
   6   3   4       25.06       27.78      1.44 o 
  -9   4   4       23.84       27.96      1.19 o 
  -8   4   4       81.96       79.97      1.38 o 
  -7   4   4        1.51        1.61      0.49 o 
  -6   4   4        0.10       -0.25      0.25 o 
  -5   4   4      147.99      145.12      1.88 o 
  -4   4   4      182.48      185.85      2.04 o 
  -3   4   4       16.15       13.49      0.27 o 
  -2   4   4      196.55      179.47      1.71 o 
  -1   4   4      119.35      130.73      1.94 o 
   0   4   4      309.95      315.90      3.28 o 
   1   4   4        0.12        0.09      0.25 o 
   2   4   4      298.08      322.38      5.08 o 
   3   4   4       31.86       34.94      1.29 o 
   4   4   4        0.36       -0.44      0.44 o 
   5   4   4        1.20        1.12      0.52 o 
   6   4   4        4.71        4.92      0.88 o 
  -9   5   4        0.05       -0.11      0.62 o 
  -8   5   4       17.84       16.89      1.48 o 
  -7   5   4        7.89        6.54      0.60 o 
  -6   5   4      531.46      514.88      7.26 o 
  -5   5   4       28.64       26.57      0.69 o 
  -4   5   4       31.93       30.44      0.58 o 
  -3   5   4       14.28       16.39      0.31 o 
  -2   5   4      389.36      404.22      4.48 o 
  -1   5   4      191.25      211.43      2.62 o 
   0   5   4      567.83      603.54     10.08 o 
   1   5   4        3.76        2.73      0.28 o 
   2   5   4        3.75        4.37      0.42 o 
   3   5   4        2.47        3.26      0.46 o 
   4   5   4       87.81       91.69      2.02 o 
   5   5   4       39.74       40.32      1.18 o 
  -9   6   4        2.92        3.79      0.72 o 
  -8   6   4        0.01        0.40      0.57 o 
  -7   6   4       10.61       10.67      1.09 o 
  -6   6   4        0.67        0.44      0.35 o 
  -5   6   4      291.69      296.24      3.83 o 
  -4   6   4       57.00       59.46      0.53 o 
  -3   6   4      405.63      392.38      3.12 o 
  -2   6   4       94.31       91.88      1.17 o 
  -1   6   4        6.40        4.78      0.44 o 
   0   6   4      123.25      123.99      1.10 o 
   1   6   4       19.15       21.77      1.34 o 
   2   6   4       27.17       27.00      0.62 o 
   3   6   4       35.14       38.01      0.88 o 
   4   6   4        8.43        8.92      0.63 o 
   5   6   4        1.50        1.10      0.51 o 
  -8   7   4        1.47        3.25      0.63 o 
  -7   7   4       57.85       56.39      1.63 o 
  -6   7   4      307.04      292.53      6.23 o 
  -5   7   4       62.29       63.25      1.01 o 
  -4   7   4       11.47       11.87      0.38 o 
  -3   7   4      222.08      223.72      2.54 o 
  -2   7   4        2.27        1.51      0.20 o 
  -1   7   4       18.28       16.02      0.38 o 
   0   7   4        0.04        0.23      0.30 o 
   1   7   4       21.23       22.92      0.75 o 
   2   7   4       69.18       73.66      2.11 o 
   3   7   4       52.16       52.21      1.50 o 
   4   7   4      118.84      130.63      3.18 o 
   5   7   4        2.61        1.92      0.94 o 
  -8   8   4        0.02        0.51      0.63 o 
  -7   8   4        5.84        5.77      0.77 o 
  -6   8   4        7.71        8.09      0.63 o 
  -5   8   4      631.25      610.09     11.15 o 
  -4   8   4      240.91      244.58      4.51 o 
  -3   8   4      116.31      118.21      0.80 o 
  -2   8   4       19.48       20.64      0.60 o 
  -1   8   4       44.23       44.90      0.48 o 
   0   8   4       22.23       21.68      0.56 o 
   1   8   4        1.60        0.91      0.37 o 
   2   8   4      146.30      145.42      1.85 o 
   3   8   4      114.02      123.94      1.70 o 
   4   8   4      111.30      119.14      3.28 o 
   5   8   4        0.19        0.44      0.55 o 
  -8   9   4       14.74       17.14      2.10 o 
  -7   9   4       15.71       14.19      1.07 o 
  -6   9   4       21.84       19.28      0.68 o 
  -5   9   4       17.77       17.49      0.66 o 
  -4   9   4       19.33       18.22      0.51 o 
  -3   9   4       24.66       22.27      0.41 o 
  -2   9   4        6.71        7.01      0.47 o 
  -1   9   4       29.99       29.25      0.54 o 
   0   9   4      173.62      172.93      2.84 o 
   1   9   4        0.05        0.11      0.38 o 
   2   9   4        0.33        0.50      0.43 o 
   3   9   4        2.29        2.73      0.86 o 
   4   9   4       39.81       40.63      1.83 o 
   5   9   4        0.39       -0.29      0.68 o 
  -8  10   4       40.61       44.31      3.78 o 
  -7  10   4       18.18       19.03      1.48 o 
  -6  10   4       39.59       39.91      1.23 o 
  -5  10   4       34.09       28.91      0.64 o 
  -4  10   4       91.09       89.61      1.77 o 
  -3  10   4       11.28        9.62      0.46 o 
  -2  10   4       66.27       61.24      0.67 o 
  -1  10   4      214.96      207.29      1.33 o 
   0  10   4       23.08       24.91      0.57 o 
   1  10   4       76.78       78.29      1.68 o 
   2  10   4       71.31       74.63      2.08 o 
   3  10   4       28.88       28.91      1.20 o 
   4  10   4       19.19       17.20      1.10 o 
  -7  11   4       25.11       27.94      1.13 o 
  -6  11   4       75.98       80.43      3.60 o 
  -5  11   4        0.60        0.43      0.33 o 
  -4  11   4      136.78      127.69      1.48 o 
  -3  11   4       10.01        9.85      0.54 o 
  -2  11   4      166.97      165.08      1.59 o 
  -1  11   4       56.84       60.51      1.01 o 
   0  11   4      386.93      379.65      7.45 o 
   1  11   4       22.28       22.40      0.78 o 
   2  11   4        0.39        0.36      0.46 o 
   3  11   4        6.45        6.92      0.97 o 
   4  11   4       14.11       16.47      1.10 o 
  -7  12   4        2.28        3.83      1.10 o 
  -6  12   4        5.32        5.41      0.85 o 
  -5  12   4        2.59        1.39      0.36 o 
  -4  12   4        0.80        1.04      0.36 o 
  -3  12   4       47.17       40.29      0.71 o 
  -2  12   4        7.12        6.05      0.60 o 
  -1  12   4        9.52       10.12      0.74 o 
   0  12   4       35.82       33.15      1.89 o 
   1  12   4       11.56       12.24      0.72 o 
   2  12   4        0.01        0.24      0.54 o 
   3  12   4        5.47        5.33      0.74 o 
  -6  13   4        4.65        3.72      0.84 o 
  -5  13   4        0.08        0.33      0.37 o 
  -4  13   4        4.48        3.15      0.68 o 
  -3  13   4       11.16       10.11      0.94 o 
  -2  13   4       28.22       29.78      1.08 o 
  -1  13   4       16.99       14.34      1.26 o 
   0  13   4        0.00        0.54      0.42 o 
   1  13   4       17.34       18.08      0.78 o 
   2  13   4        0.31        0.47      0.50 o 
   3  13   4        4.08        3.69      0.73 o 
  -6  14   4        6.98        3.92      1.78 o 
  -5  14   4        2.79        1.38      1.06 o 
  -4  14   4        0.15        0.11      0.52 o 
  -3  14   4       11.18       11.25      1.14 o 
  -2  14   4        2.64        2.82      0.71 o 
  -1  14   4        8.33        8.38      0.70 o 
   0  14   4        2.11        2.49      0.62 o 
   1  14   4       10.59       12.25      0.74 o 
   2  14   4       34.94       35.79      3.03 o 
  -5  15   4        1.21        0.18      0.99 o 
  -4  15   4        2.90        2.85      0.57 o 
  -3  15   4       31.39       29.20      2.66 o 
  -2  15   4        3.33        4.18      0.48 o 
  -1  15   4        2.73        4.89      0.73 o 
   0  15   4        9.41        9.47      1.00 o 
   1  15   4        0.65        1.17      0.64 o 
  -4  16   4        7.41        6.96      0.73 o 
  -3  16   4        0.59        1.14      0.60 o 
  -2  16   4        0.04        0.63      0.58 o 
  -1  16   4       26.39       31.22      1.01 o 
   0  16   4       12.97       13.15      1.62 o 
  -9   1   5        0.02       -0.05      0.57 o 
  -8   1   5       30.28       23.59      2.13 o 
  -7   1   5      222.61      214.79      1.80 o 
  -6   1   5       97.45       87.93      0.80 o 
  -5   1   5       15.21       12.57      0.40 o 
  -4   1   5      186.23      180.57      2.43 o 
  -3   1   5        1.23        2.05      0.22 o 
  -2   1   5       93.66       94.40      1.23 o 
  -1   1   5      137.19      138.79      2.83 o 
   0   1   5       94.35      105.49      1.18 o 
   1   1   5       19.07       19.72      0.88 o 
   2   1   5       16.17       15.18      0.63 o 
   3   1   5        0.45        0.13      0.37 o 
   4   1   5        0.43       -0.42      0.42 o 
   5   1   5        7.92        5.28      0.82 o 
  -9   2   5        6.40        5.62      0.68 o 
  -8   2   5       28.01       24.23      1.57 o 
  -7   2   5       92.06       82.35      2.32 o 
  -6   2   5       37.61       37.66      0.84 o 
  -5   2   5       21.40       16.48      0.65 o 
  -4   2   5       51.79       48.91      0.66 o 
  -3   2   5        0.09        0.09      0.20 o 
  -2   2   5        8.28        9.57      0.50 o 
  -1   2   5      354.67      354.85      3.22 o 
   0   2   5        0.74        0.71      0.20 o 
   1   2   5       11.93       13.69      0.71 o 
   2   2   5      133.75      147.07      5.60 o 
   3   2   5        0.03        0.49      0.43 o 
   4   2   5       36.95       40.84      1.57 o 
   5   2   5       17.31       15.28      1.08 o 
  -9   3   5        2.56        1.92      0.60 o 
  -8   3   5        0.00       -0.22      1.22 o 
  -7   3   5       38.64       36.61      1.84 o 
  -6   3   5      116.59      114.00      0.91 o 
  -5   3   5      149.63      152.75      1.47 o 
  -4   3   5      265.42      270.78      3.20 o 
  -3   3   5      155.13      154.55      2.60 o 
  -2   3   5      128.34      126.39      1.27 o 
  -1   3   5       34.72       39.76      0.58 o 
   0   3   5        2.27        2.23      0.22 o 
   1   3   5       14.35       15.01      0.70 o 
   2   3   5       43.00       48.23      1.66 o 
   3   3   5       10.89       11.61      0.66 o 
   4   3   5       13.15       13.99      0.99 o 
   5   3   5       79.37       78.36      1.68 o 
  -9   4   5       18.17       19.57      0.98 o 
  -8   4   5        0.84       -0.07      1.13 o 
  -7   4   5      111.25      102.22      1.00 o 
  -6   4   5      204.41      205.58      2.76 o 
  -5   4   5       30.07       29.66      0.57 o 
  -4   4   5        1.81        2.38      0.21 o 
  -3   4   5       74.78       69.14      0.89 o 
  -2   4   5      304.88      280.97     21.66 o 
  -1   4   5       10.68       10.02      0.47 o 
   0   4   5       10.78       10.09      0.65 o 
   1   4   5       43.90       42.92      1.19 o 
   2   4   5       23.66       27.95      1.24 o 
   3   4   5       18.81       18.40      0.91 o 
   4   4   5       34.95       40.36      3.06 o 
   5   4   5        5.51        2.99      0.80 o 
  -9   5   5        1.31        1.40      0.63 o 
  -8   5   5       23.94       23.52      1.78 o 
  -7   5   5       12.05       12.36      0.75 o 
  -6   5   5      397.28      396.74      8.22 o 
  -5   5   5      133.38      143.23      2.09 o 
  -4   5   5      193.99      197.97      2.27 o 
  -3   5   5       53.65       56.07      0.62 o 
  -2   5   5        3.57        4.54      0.21 o 
  -1   5   5        2.85        2.60      0.25 o 
   0   5   5        2.33        2.46      0.28 o 
   1   5   5      136.88      147.53      5.91 o 
   2   5   5       10.98       11.94      0.66 o 
   3   5   5       21.29       21.81      1.21 o 
   4   5   5       12.29       11.54      1.12 o 
   5   5   5       16.13       16.57      1.57 o 
  -9   6   5        3.61        3.05      0.69 o 
  -8   6   5       12.98       12.86      1.41 o 
  -7   6   5        2.48        1.98      0.48 o 
  -6   6   5      123.38      124.71      4.46 o 
  -5   6   5      284.08      293.18      5.48 o 
  -4   6   5       45.94       44.76      0.59 o 
  -3   6   5      472.55      495.81      6.23 o 
  -2   6   5       62.69       67.43      0.90 o 
  -1   6   5        9.06        8.73      0.53 o 
   0   6   5       84.70       91.09      1.66 o 
   1   6   5       84.47       89.48      2.25 o 
   2   6   5       12.48       11.53      0.66 o 
   3   6   5       73.01       77.56      2.72 o 
   4   6   5        9.11        8.53      0.81 o 
  -8   7   5       15.92       18.48      1.81 o 
  -7   7   5        8.86       10.35      0.71 o 
  -6   7   5      233.22      229.90      4.33 o 
  -5   7   5      282.85      287.51      8.65 o 
  -4   7   5        0.55        0.44      0.24 o 
  -3   7   5        2.51        2.86      0.26 o 
  -2   7   5        1.77        2.30      0.23 o 
  -1   7   5        0.12        0.34      0.22 o 
   0   7   5       59.71       63.62      2.02 o 
   1   7   5      194.77      205.20      3.37 o 
   2   7   5        1.70        2.60      1.01 o 
   3   7   5        3.11        3.99      0.66 o 
   4   7   5       13.01       15.47      1.48 o 
  -8   8   5        8.95        7.72      1.29 o 
  -7   8   5        0.01       -0.32      0.47 o 
  -6   8   5       82.06       82.86      2.75 o 
  -5   8   5       24.98       27.56      1.11 o 
  -4   8   5       17.21       20.07      0.63 o 
  -3   8   5        2.08        1.50      0.24 o 
  -2   8   5       98.89       95.93      1.47 o 
  -1   8   5        0.17        0.36      0.30 o 
   0   8   5        0.14       -0.33      0.35 o 
   1   8   5       33.57       35.39      1.59 o 
   2   8   5       37.70       37.65      1.76 o 
   3   8   5        0.02       -0.28      0.57 o 
   4   8   5       29.27       31.52      4.02 o 
  -8   9   5       32.52       31.39      1.84 o 
  -7   9   5        0.22        0.32      0.49 o 
  -6   9   5        1.54        2.59      0.39 o 
  -5   9   5       54.86       54.31      1.16 o 
  -4   9   5      102.39       96.08      0.98 o 
  -3   9   5        3.48        3.59      0.27 o 
  -2   9   5       31.59       31.92      0.51 o 
  -1   9   5       44.02       40.02      0.74 o 
   0   9   5       11.04       10.52      1.22 o 
   1   9   5       84.46       91.62      2.55 o 
   2   9   5       32.44       33.69      1.08 o 
   3   9   5        6.51        5.48      0.72 o 
   4   9   5        0.73        0.73      0.65 o 
  -7  10   5        2.46        3.13      0.98 o 
  -6  10   5        0.23        0.60      0.39 o 
  -5  10   5       43.21       44.08      1.31 o 
  -4  10   5        0.21        0.66      0.32 o 
  -3  10   5        7.95        6.37      0.49 o 
  -2  10   5       39.23       41.63      1.15 o 
  -1  10   5       10.53       10.28      0.81 o 
   0  10   5       32.81       37.50      1.77 o 
   1  10   5        0.97        0.88      0.53 o 
   2  10   5        5.42        6.65      0.98 o 
   3  10   5        6.83        5.98      1.22 o 
  -7  11   5        3.51        3.37      0.80 o 
  -6  11   5        3.34        2.80      0.44 o 
  -5  11   5        0.05        0.03      0.40 o 
  -4  11   5      114.93      111.79      1.61 o 
  -3  11   5        3.01        2.54      0.44 o 
  -2  11   5       59.62       69.78      0.82 o 
  -1  11   5      169.87      164.12      3.20 o 
   0  11   5       41.72       43.29      1.35 o 
   1  11   5        6.97        5.49      0.64 o 
   2  11   5        2.07        2.54      0.63 o 
   3  11   5        1.82        1.31      0.66 o 
  -7  12   5       24.94       24.20      3.82 o 
  -6  12   5        5.94        4.28      0.51 o 
  -5  12   5        3.76        2.71      0.57 o 
  -4  12   5       28.80       28.26      0.87 o 
  -3  12   5       87.71       85.55      0.93 o 
  -2  12   5       90.43       86.56      1.68 o 
  -1  12   5       17.64       16.18      0.91 o 
   0  12   5      100.29      104.27      6.17 o 
   1  12   5       22.66       21.46      0.84 o 
   2  12   5       26.30       25.59      1.89 o 
  -6  13   5       69.22       74.03      1.15 o 
  -5  13   5       27.44       30.99      0.89 o 
  -4  13   5       39.94       33.67      1.06 o 
  -3  13   5        1.09        0.25      0.72 o 
  -2  13   5      149.75      143.08      2.83 o 
  -1  13   5       16.56       14.66      1.81 o 
   0  13   5        9.24        9.13      0.67 o 
   1  13   5        6.71        6.59      0.61 o 
   2  13   5        0.17        0.05      0.67 o 
  -5  14   5        1.71        1.08      0.55 o 
  -4  14   5        8.23        8.07      0.96 o 
  -3  14   5        0.05        0.41      0.60 o 
  -2  14   5        0.16        0.27      0.80 o 
  -1  14   5        8.25       10.92      0.75 o 
   0  14   5        4.33        4.40      0.73 o 
   1  14   5        1.94        3.54      1.52 o 
  -4  15   5        0.41        1.55      0.94 o 
  -3  15   5        4.29        6.08      1.03 o 
  -2  15   5        0.05        1.08      1.03 o 
  -1  15   5        0.30        1.53      0.58 o 
   0  15   5        0.06        1.67      0.81 o 
  -9   0   6       11.30       13.06      1.23 o 
  -8   0   6       10.66       10.56      0.84 o 
  -7   0   6        0.18       -0.93      1.50 o 
  -6   0   6       44.08       41.13      0.85 o 
  -5   0   6       11.75       13.07      0.59 o 
  -4   0   6      380.41      400.76      6.63 o 
  -3   0   6      272.38      289.00      6.11 o 
  -2   0   6        0.18        0.67      0.56 o 
  -1   0   6       16.47       12.82      4.31 o 
   0   0   6       70.91       69.11      2.14 o 
   2   0   6       30.38       30.32      1.42 o 
   3   0   6        9.79        6.23      1.02 o 
   4   0   6        0.88       -0.51      0.94 o 
  -9   1   6        0.04        0.57      0.54 o 
  -8   1   6       15.29       15.42      1.02 o 
  -7   1   6       48.37       45.92      1.42 o 
  -6   1   6        1.65        2.25      0.31 o 
  -5   1   6        3.59        4.56      0.31 o 
  -4   1   6       25.93       26.51      0.40 o 
  -3   1   6        8.33        9.81      0.70 o 
  -2   1   6      195.46      200.36      2.08 o 
  -1   1   6     1015.46     1029.10      6.98 o 
   0   1   6      105.29       95.19      1.14 o 
   1   1   6        0.94        1.53      0.70 o 
   2   1   6        0.01       -0.53      0.73 o 
   3   1   6        0.85        0.05      0.59 o 
   4   1   6        2.53        1.08      0.70 o 
  -9   2   6        0.21        1.09      0.72 o 
  -8   2   6       10.45       10.35      0.59 o 
  -7   2   6       14.47       13.62      0.56 o 
  -6   2   6       87.78       86.35      0.77 o 
  -5   2   6       82.04       78.61      0.79 o 
  -4   2   6       46.73       50.43      0.51 o 
  -3   2   6       11.11       11.51      0.45 o 
  -2   2   6       47.57       50.85      1.09 o 
  -1   2   6       44.42       47.87      0.66 o 
   0   2   6       34.15       33.00      1.20 o 
   1   2   6        8.53        7.13      0.81 o 
   2   2   6       13.55       12.89      1.18 o 
   3   2   6       10.63       10.31      1.28 o 
   4   2   6       19.03       18.69      1.12 o 
  -9   3   6       27.33       31.53      3.68 o 
  -8   3   6       42.90       38.85      1.86 o 
  -7   3   6       19.65       18.00      1.59 o 
  -6   3   6        1.00        1.55      0.32 o 
  -5   3   6      174.39      169.33      3.23 o 
  -4   3   6       24.87       25.64      0.46 o 
  -3   3   6       15.47       16.30      0.59 o 
  -2   3   6       53.89       54.69      1.09 o 
  -1   3   6        0.30        0.23      0.58 o 
   0   3   6       48.36       43.39      1.60 o 
   1   3   6        0.35        0.19      0.65 o 
   2   3   6       11.72       14.44      1.29 o 
   3   3   6       21.31       20.16      1.43 o 
   4   3   6        2.54        1.05      0.73 o 
  -9   4   6       22.42       25.75      2.70 o 
  -8   4   6        5.71        4.38      0.52 o 
  -7   4   6       31.59       31.40      1.28 o 
  -6   4   6      239.20      239.26      4.08 o 
  -5   4   6        1.51        1.42      0.26 o 
  -4   4   6      119.29      125.26      2.18 o 
  -3   4   6       40.19       42.65      0.53 o 
  -2   4   6        3.72        4.21      0.48 o 
  -1   4   6        1.51        1.91      0.37 o 
   0   4   6        0.18       -0.39      0.39 o 
   1   4   6        1.63        1.14      0.66 o 
   2   4   6       29.57       29.12      1.38 o 
   3   4   6        9.99       10.96      1.29 o 
   4   4   6       68.86       66.96      2.17 o 
  -9   5   6        8.67        9.32      1.70 o 
  -8   5   6        0.30       -0.03      0.46 o 
  -7   5   6        3.76        3.47      0.68 o 
  -6   5   6        0.14        0.77      0.55 o 
  -5   5   6      117.26      125.31      3.10 o 
  -4   5   6       34.21       35.67      0.62 o 
  -3   5   6        1.39        0.98      0.20 o 
  -2   5   6       48.34       45.23      0.86 o 
  -1   5   6        0.92        1.32      0.73 o 
   0   5   6        0.28       -0.06      0.49 o 
   1   5   6       80.87       84.09      1.79 o 
   2   5   6       21.65       21.01      1.37 o 
   3   5   6        4.06        2.71      0.95 o 
  -8   6   6        1.08        0.60      0.48 o 
  -7   6   6       49.10       49.41      1.78 o 
  -6   6   6        0.17        1.49      0.34 o 
  -5   6   6      112.78      113.19      2.23 o 
  -4   6   6       30.17       31.57      0.60 o 
  -3   6   6       45.25       45.74      0.97 o 
  -2   6   6       57.38       59.67      0.72 o 
  -1   6   6        0.20       -0.40      0.44 o 
   0   6   6       26.14       24.59      2.46 o 
   1   6   6       11.15       10.84      1.13 o 
   2   6   6        0.02       -0.20      0.71 o 
   3   6   6        8.53        7.99      1.12 o 
  -8   7   6        0.00        0.70      0.54 o 
  -7   7   6        5.49        5.86      0.68 o 
  -6   7   6       62.25       63.66      1.72 o 
  -5   7   6       52.18       55.64      1.34 o 
  -4   7   6        0.12       -0.14      0.24 o 
  -3   7   6      198.74      200.23      3.09 o 
  -2   7   6      128.23      129.09      0.91 o 
  -1   7   6       26.88       28.87      1.44 o 
   0   7   6       10.03        9.36      1.67 o 
   1   7   6        4.04        2.49      0.78 o 
   2   7   6        4.01        4.38      0.87 o 
   3   7   6       92.98       96.38      2.34 o 
  -8   8   6        2.76        2.37      0.55 o 
  -7   8   6        5.80        8.08      1.63 o 
  -6   8   6      110.83      107.18      3.30 o 
  -5   8   6       34.05       34.27      0.70 o 
  -4   8   6       67.39       70.23      1.63 o 
  -3   8   6       76.85       77.53      1.28 o 
  -2   8   6        1.24        0.89      0.60 o 
  -1   8   6        3.28        2.29      0.93 o 
   0   8   6       28.17       26.92      2.00 o 
   1   8   6        5.42        4.49      0.81 o 
   2   8   6        6.88        6.17      0.94 o 
   3   8   6        6.29        7.47      1.12 o 
  -7   9   6        0.08        0.79      0.41 o 
  -6   9   6        4.44        4.23      0.46 o 
  -5   9   6       93.81       90.54      1.67 o 
  -4   9   6       19.79       21.25      0.96 o 
  -3   9   6        0.04       -0.35      0.35 o 
  -2   9   6        0.27        0.47      0.43 o 
  -1   9   6       56.26       54.81      1.96 o 
   0   9   6       26.72       24.51      4.92 o 
   1   9   6        4.24        4.28      0.85 o 
   2   9   6        0.26        1.10      0.87 o 
  -7  10   6       10.31        8.97      0.64 o 
  -6  10   6        5.76        4.50      0.86 o 
  -5  10   6        3.26        3.90      0.42 o 
  -4  10   6       66.86       65.09      1.60 o 
  -3  10   6       32.42       35.26      0.76 o 
  -2  10   6       41.35       42.01      0.95 o 
  -1  10   6       51.62       49.35      1.55 o 
   0  10   6       66.20       64.93     11.99 o 
   1  10   6        1.88        1.64      0.78 o 
   2  10   6        0.91        0.68      0.84 o 
  -7  11   6        1.98        3.17      0.58 o 
  -6  11   6        4.03        5.43      0.59 o 
  -5  11   6       26.43       24.19      0.75 o 
  -4  11   6        2.60        2.73      0.71 o 
  -3  11   6       54.42       52.65      1.34 o 
  -2  11   6        8.25        8.39      0.96 o 
  -1  11   6       23.24       19.21      2.77 o 
   0  11   6        0.04       -0.44      0.61 o 
   1  11   6        1.29        1.44      0.84 o 
  -6  12   6       31.66       36.05      0.88 o 
  -5  12   6        0.16        1.24      0.50 o 
  -4  12   6       15.69       13.73      1.32 o 
  -3  12   6       15.87       14.91      1.53 o 
  -2  12   6       62.91       67.41      2.32 o 
  -1  12   6        5.02        5.73      0.70 o 
   0  12   6       72.90       69.42      1.46 o 
   1  12   6        1.71        1.99      0.89 o 
  -5  13   6        0.46        0.67      0.94 o 
  -4  13   6        0.01        0.76      0.60 o 
  -3  13   6        7.39        6.70      1.42 o 
  -2  13   6        0.13        1.61      0.55 o 
  -1  13   6       31.36       30.55      7.66 o 
   0  13   6        3.65        3.72      1.08 o 
  -4  14   6        0.74        1.64      0.56 o 
  -3  14   6        0.19        0.94      0.82 o 
  -2  14   6        2.97        3.99      1.25 o 
  -1  14   6        3.19        3.79      0.71 o 
  -9   1   7        0.01       -0.48      0.75 o 
  -8   1   7        0.20        1.49      0.82 o 
  -7   1   7       11.36       11.55      0.51 o 
  -6   1   7       93.59       94.99      2.24 o 
  -5   1   7       48.00       49.02      0.61 o 
  -4   1   7        4.90        4.47      0.42 o 
  -3   1   7        8.06        7.18      0.57 o 
  -2   1   7        0.09        0.04      0.48 o 
  -1   1   7       42.37       42.67      0.85 o 
   0   1   7       19.44       16.91      1.81 o 
   1   1   7        3.94        4.28      0.83 o 
   2   1   7       11.40       10.20      0.83 o 
   3   1   7        0.16       -0.65      0.65 o 
  -8   2   7       33.67       29.30      1.02 o 
  -7   2   7        8.94       11.99      0.56 o 
  -6   2   7       13.18       12.27      0.86 o 
  -5   2   7       36.62       37.74      0.68 o 
  -4   2   7      161.74      165.02      1.94 o 
  -3   2   7       71.45       79.17      1.37 o 
  -2   2   7       42.38       43.52      1.22 o 
  -1   2   7        0.30       -0.38      0.38 o 
   0   2   7        7.14        6.21      1.50 o 
   1   2   7        0.15       -0.64      0.65 o 
   2   2   7       27.16       25.04      1.43 o 
   3   2   7        0.12       -0.68      0.68 o 
  -8   3   7        2.99        3.94      0.51 o 
  -7   3   7      106.28      103.77      2.31 o 
  -6   3   7        0.59        0.97      0.28 o 
  -5   3   7        6.92        7.38      0.61 o 
  -4   3   7       17.79       19.06      0.55 o 
  -3   3   7       20.35       19.92      1.44 o 
  -2   3   7        0.02       -0.30      0.30 o 
  -1   3   7       61.60       55.31      1.54 o 
   0   3   7        0.01       -0.39      0.50 o 
   1   3   7        3.34        3.27      0.79 o 
   2   3   7        0.70       -0.75      0.75 o 
   3   3   7        0.49       -0.07      0.68 o 
  -8   4   7        3.69        5.50      0.49 o 
  -7   4   7        0.96        1.78      0.60 o 
  -6   4   7      111.04      116.98      1.82 o 
  -5   4   7        0.39        0.94      0.31 o 
  -4   4   7       45.45       44.16      0.81 o 
  -3   4   7        2.57        2.22      0.38 o 
  -2   4   7       99.03      101.64      0.98 o 
  -1   4   7        7.23        7.00      1.69 o 
   0   4   7        2.09        1.54      0.56 o 
   1   4   7        4.51        3.17      0.79 o 
   2   4   7        1.25        0.60      0.84 o 
  -8   5   7        0.08        0.64      0.57 o 
  -7   5   7       91.44       94.75      2.05 o 
  -6   5   7       17.77       20.17      0.91 o 
  -5   5   7       34.23       35.62      0.85 o 
  -4   5   7       13.34       14.65      0.59 o 
  -3   5   7       67.00       69.65      0.84 o 
  -2   5   7        5.20        4.06      0.83 o 
  -1   5   7       13.85       12.58      2.47 o 
   0   5   7        0.20       -0.47      0.50 o 
   1   5   7       33.38       31.14      1.42 o 
   2   5   7        0.38       -0.44      0.81 o 
  -8   6   7       12.52       15.97      1.18 o 
  -7   6   7       77.96       78.69      2.90 o 
  -6   6   7      258.07      266.83      5.56 o 
  -5   6   7       24.55       27.90      0.91 o 
  -4   6   7       14.97       14.33      0.42 o 
  -3   6   7        1.85        1.96      0.37 o 
  -2   6   7       10.53        9.30      1.43 o 
  -1   6   7       10.20        8.14      2.82 o 
   0   6   7       53.73       50.04      5.43 o 
   1   6   7        9.68        8.05      0.94 o 
   2   6   7        0.38        0.19      0.79 o 
  -8   7   7        1.09        1.73      0.74 o 
  -7   7   7        1.93        2.70      0.86 o 
  -6   7   7       32.12       34.39      1.38 o 
  -5   7   7       37.51       40.49      0.86 o 
  -4   7   7       18.00       15.50      0.62 o 
  -3   7   7       45.95       44.42      0.71 o 
  -2   7   7       18.85       14.05      2.48 o 
  -1   7   7        0.92        0.15      0.70 o 
   0   7   7        0.37       -0.11      0.64 o 
   1   7   7        0.23       -0.16      0.75 o 
   2   7   7        7.26        6.81      1.02 o 
  -7   8   7        0.75        2.32      0.59 o 
  -6   8   7       33.70       31.87      1.01 o 
  -5   8   7       19.92       18.28      0.85 o 
  -4   8   7        4.36        3.29      0.30 o 
  -3   8   7        1.62        1.01      0.58 o 
  -2   8   7       40.83       40.59      1.75 o 
  -1   8   7        0.20       -0.87      1.29 o 
   0   8   7        0.00       -0.01      0.66 o 
   1   8   7        6.52        5.53      0.93 o 
  -7   9   7        0.01       -0.48      0.48 o 
  -6   9   7        0.20        0.31      0.50 o 
  -5   9   7        0.01        0.28      0.37 o 
  -4   9   7       16.02       13.78      1.18 o 
  -3   9   7        2.18        1.90      0.58 o 
  -2   9   7        0.53       -0.22      0.97 o 
  -1   9   7       22.25       19.53      6.25 o 
   0   9   7        4.43        3.35      0.80 o 
   1   9   7        3.29        1.33      0.84 o 
  -6  10   7        7.97        8.80      0.67 o 
  -5  10   7       19.79       20.23      0.82 o 
  -4  10   7        0.58        0.02      0.74 o 
  -3  10   7        3.39        4.26      0.82 o 
  -2  10   7        0.13        0.91      0.53 o 
  -1  10   7       10.99        8.00      3.69 o 
   0  10   7       28.32       31.81      1.49 o 
  -6  11   7        0.92        1.18      0.72 o 
  -5  11   7       22.93       25.57      1.69 o 
  -4  11   7       26.04       27.91      1.35 o 
  -3  11   7       10.15        9.88      1.26 o 
  -2  11   7       14.35       12.93      1.37 o 
  -1  11   7       10.19       11.38      0.93 o 
   0  11   7       39.73       41.43      1.31 o 
  -5  12   7        0.08        1.26      0.51 o 
  -4  12   7       31.44       32.14      1.28 o 
  -3  12   7        2.26        3.24      0.56 o 
  -2  12   7      110.13      114.27      4.93 o 
  -1  12   7        9.54        8.48      0.82 o 
  -8   0   8       97.15      106.98      2.51 o 
  -7   0   8        3.58        4.78      0.65 o 
  -6   0   8        2.19        2.68      0.65 o 
  -5   0   8        4.09        2.82      0.59 o 
  -4   0   8       16.50       15.44      1.07 o 
  -3   0   8       16.19       17.40      0.64 o 
  -2   0   8      403.74      410.21      2.20 o 
  -1   0   8      215.57      184.91      5.27 o 
   0   0   8        2.62        1.30      0.73 o 
   1   0   8        0.06       -0.70      0.80 o 
  -8   1   8        0.00        3.10      0.82 o 
  -7   1   8        5.15        8.15      1.26 o 
  -6   1   8        0.02        0.13      0.41 o 
  -5   1   8       38.08       37.62      0.86 o 
  -4   1   8      104.01      105.29      2.78 o 
  -3   1   8        0.30       -0.54      0.54 o 
  -2   1   8        9.30        7.53      0.89 o 
  -1   1   8       23.30       22.06      3.45 o 
   0   1   8        0.41       -0.50      0.50 o 
   1   1   8       10.27        7.88      0.72 o 
  -8   2   8        4.23        4.89      1.20 o 
  -7   2   8        0.24        1.79      0.38 o 
  -6   2   8       26.48       29.20      0.84 o 
  -5   2   8        0.00        0.35      0.41 o 
  -4   2   8        2.81        2.04      0.50 o 
  -3   2   8        5.33        2.88      0.60 o 
  -2   2   8       10.15        5.35      0.84 o 
  -1   2   8       47.14       38.06      4.79 o 
   0   2   8        1.58        0.46      0.68 o 
   1   2   8        1.71        1.33      0.83 o 
  -8   3   8        6.33        7.77      0.68 o 
  -7   3   8       17.19       20.26      1.11 o 
  -6   3   8       17.70       17.39      0.55 o 
  -5   3   8       27.39       27.37      0.92 o 
  -4   3   8       44.77       49.23      2.21 o 
  -3   3   8       16.21       11.41      1.41 o 
  -2   3   8        0.28       -0.53      0.53 o 
  -1   3   8        2.27       -0.34      1.81 o 
   0   3   8        8.78        9.04      1.04 o 
   1   3   8        2.05        0.59      0.81 o 
  -8   4   8        0.55        2.48      1.23 o 
  -7   4   8        1.57        2.14      0.79 o 
  -6   4   8        0.00        0.46      0.33 o 
  -5   4   8        1.23        1.02      0.39 o 
  -4   4   8        2.25        1.66      0.48 o 
  -3   4   8        0.13       -0.55      0.55 o 
  -2   4   8       26.29       23.67      2.52 o 
  -1   4   8        2.48        1.04      2.21 o 
   0   4   8       16.34       15.99      1.18 o 
   1   4   8       11.52       11.06      1.25 o 
  -7   5   8       13.33       14.70      0.98 o 
  -6   5   8       69.81       70.53      1.79 o 
  -5   5   8       17.99       18.10      0.60 o 
  -4   5   8        6.87        4.98      0.55 o 
  -3   5   8       21.98       19.63      0.94 o 
  -2   5   8        0.41        0.07      0.94 o 
  -1   5   8        0.37       -0.36      0.59 o 
   0   5   8        1.26        1.44      0.74 o 
   1   5   8        4.90        4.29      0.90 o 
  -7   6   8        0.01        1.58      0.63 o 
  -6   6   8       31.91       35.74      1.13 o 
  -5   6   8       13.91       15.62      0.62 o 
  -4   6   8       21.43       20.41      0.73 o 
  -3   6   8       13.68       11.95      1.84 o 
  -2   6   8        3.59        3.05      2.34 o 
  -1   6   8        3.05        3.17      0.66 o 
   0   6   8        0.03       -0.18      0.68 o 
  -7   7   8       12.76       22.10      2.89 o 
  -6   7   8        9.33       12.18      0.75 o 
  -5   7   8       16.39       17.69      0.93 o 
  -4   7   8       11.90       11.79      1.74 o 
  -3   7   8        8.86        9.28      1.62 o 
  -2   7   8       21.72       22.40      6.96 o 
  -1   7   8        9.50        9.97      1.03 o 
   0   7   8        8.73        7.20      0.90 o 
  -6   8   8       18.73       19.90      1.09 o 
  -5   8   8        7.06        7.75      0.78 o 
  -4   8   8        0.35        0.40      0.67 o 
  -3   8   8        1.18        2.06      0.48 o 
  -2   8   8        0.29        0.31      0.50 o 
  -1   8   8        9.92       11.46      1.15 o 
  -5   9   8       13.38       12.90      0.99 o 
  -4   9   8        2.53        3.84      0.82 o 
  -3   9   8        1.47        2.80      0.54 o 
  -2   9   8        1.11        1.30      0.56 o 
  -1   9   8       17.36       18.79      1.25 o 
  -4  10   8        4.72        5.01      0.85 o 
  -3  10   8        3.35        5.22      0.62 o 
  -2  10   8        3.77        2.89      0.64 o 
  -7   1   9        4.15        7.22      0.92 o 
  -6   1   9        1.15        1.27      0.80 o 
  -5   1   9        4.63        4.38      0.62 o 
  -4   1   9        0.82       -0.53      0.53 o 
  -3   1   9       15.94       10.83      0.86 o 
  -2   1   9       19.97       15.70      4.45 o 
  -1   1   9        1.47        0.27      0.52 o 
  -7   2   9        3.08        5.03      0.89 o 
  -6   2   9        0.75        0.52      0.70 o 
  -5   2   9       15.93       14.38      0.89 o 
  -4   2   9        9.90        8.15      1.75 o 
  -3   2   9        9.16        3.16      0.74 o 
  -1   2   9       39.82       35.56     19.76 o 
  -6   3   9        6.02        6.25      1.23 o 
  -5   3   9        5.53        5.21      1.26 o 
  -4   3   9        0.00        0.00      1.14 o 
  -1   3   9        1.71        1.79      0.71 o 
  -6   4   9        7.44        8.46      1.57 o 
  -5   4   9        3.04        1.74      0.97 o 
  -4   4   9        5.96        4.33      2.38 o 
  -6   5   9       51.20       56.53      2.24 o 
  -5   5   9        0.07       -0.33      0.76 o 
  -4   5   9       13.42        9.71      3.85 o 
  -3   5   9        8.13        8.55      1.38 o 
  -5   6   9       11.47       12.44      1.07 o 
  -4   6   9       11.03       11.35      1.54 o 
  -4   7   9        3.50        3.67      1.25 o 
  -3   7   9        0.41        1.48      1.29 o 
                                                 
